# Supplementary material for: Distinctive Patterns of Transcription and RNA Processing for Human lincRNAs
Source: Mol Cell. 2017 Jan 5;65(1):25–38. doi: 10.1016/j.molcel.2016.11.029 (PMC5222723; doi:10.1016/j.molcel.2016.11.029)
Supplement: Table S2. Supporting Gene Lists Used for Genomic Analyses and PCA, Related to Experimental Procedures — Dataset 1 is a list of all genomic regions used for the analyses in Figures 1-4. Many overlapping genes and genes with low expression in HeLa cells were excluded (Supplemental Experimental Procedures). Dataset 2 is a list of all lincRNA genes used for PCA from Dataset 1. Descriptors were computed based on RNA-Seq data from Mayer et al. (2015) (GEO:GSE61332). LincRNA genes were excluded if the chromatin signal from Mayer et al. (2015) was 0. Data are sorted in decreasing order of PC1. Dataset 3 is as Dataset 2 but for antisense genes. Dataset 4 is a list of all lincRNA genes used for PCA ENSEMBL and NONCODE. Less stringent criteria for allowing overlapping transcription units were used. Descriptors, inclusion of lincRNA genes, and sorting are equivalent to Dataset 2. Dataset 5 is equivalent of Dataset 2 but for protein coding genes. Dataset 6 is equivalent of Dataset 4 but for protein coding genes. Dataset 7 is a list of coding genes from the PCA with multiple TSSs, which behave similar to lincRNA (PC1 < 0, PC2 > 1). TSS1 refers to the upstream TSS used in the PCA. TSS2 refers to a downstream TSS, which was not used in the analysis. Green highlights the genes where the downstream TSS is mainly used according to higher Seq signal on the chromatin. Purple highlights the genes where the upstream TSS may be mainly used according to chromatin Seq signal. These data are based on our RNA Seq data from chromatin (Chr), nucleoplasm (NP) siLuc, and NP siEX3. Dataset 8 is equivalent to Dataset 7, but for coding genes with one annotated TSS. Comments indicate which genes may be overlapping a PROMPT, giving rise to the observed effect. Comments also indicate where there may be a misannotation in the database or where UCSC and ENSEMBL entries do not match. Dataset 9 is equivalent to Dataset 7 but with inclusion of lincRNA from ENSEMBL and NONCODE (corresponding to the lincRNA from Dataset 4). Dataset 10 is equivalent to Dataset 8 but with inclusion of lincRNA from ENSEMBL and NONC [file mmc2.xlsx]

## Sheet: Index
Index
Dataset	Title	Description
Dataset 1	Genomic regions used for figures 1-4 & corresponding supplementary figures	Dataset of all genomic regions used for the analyses in figures 1-4. Many overlapping genes and genes with low expression in HeLa cells were excluded (see Experimental Procedures)
Dataset 2	List of lincRNA genes used for PCA (Figure 7)	List of all lincRNA genes used for PCA from Dataset 1. Descriptors were computed based on RNA-Seq data from Mayer et al. 2015 (GEO:GSE61332). LincRNA genes were excluded if the chromatin signal from Mayer et al. 2015 was 0. Data is sorted in decreasing order of PC1.
Dataset 3	List of antisense RNA genes used for PCA (Figure 7)	List of all antisense RNA genes used for PCA from Dataset 1. Descriptors were computed based on RNA-Seq data from Mayer et al. 2015 (GEO:GSE61332). LincRNA genes were excluded if the chromatin signal from Mayer et al. 2015 was 0. Data is sorted in decreasing order of PC1.
Dataset 4	List of lincRNAs from ENSEMBL and NONCODE used for PCA (Supplementary Figure 7)	List of all lincRNA genes used for PCA ENSEMBL and NONCODE. Less stringent criteria for allowing overlapping transcription units were used. Descriptors were computed based on RNA-Seq data from Mayer et al. 2015 (GEO:GSE61332). LincRNA genes were excluded if the chromatin signal from Mayer et al. 2015 0. Data is sorted in decreasing order of PC1.
Dataset 5	List if protein coding genes used for PCA (Figure 7)	List of all protein coding genes used for PCA from Dataset 1. Descriptors were computed based on RNA-Seq data from Mayer et al. 2015 (GEO:GSE61332). LincRNA genes were excluded if the chromatin signal from Mayer et al. 2015 was 0. Data is sorted in increasing order of PC1.
Dataset 6	List if protein coding genes used for PCA with inclusion of ENSEMBL and NONCODE lincRNA genes (Supplementary Figure 7)	List of all protein coding genes used for PCA with inclusion of lincRNAs from ENSEMBL and NONCODE. Less stringent criteria for allowing overlapping transcription units were used. Descriptors were computed based on RNA-Seq data from Mayer et al. 2015 (GEO:GSE61332). LincRNA genes were excluded if the chromatin signal from Mayer et al. 2015 was 0. Data is sorted in increasing order of PC1.
Dataset 7	List of protein coding genes identified as sensitive to exosome degradation with multiple TSSs (Figure 7)	List of coding genes from the PCA with multiple TSSs, which behave similar to lincRNA (PC1<0, PC2>1). TSS1 refers to the upstream TSS used in the PCA. TSS2 refers to a downstream TSS, which was not used in the analysis. Green highlights the genes where the downstream TSS is mainly used according to higher Seq signal on the chromatin. Purple highlights the genes where the upstream TSS may be mainl…
Dataset 8	List of protein coding genes identified as sensitive to exosome degradation with one annotated TSSs (Figure 7)	List of coding genes with one annotated TSSs, which behave similar to lincRNA (PC1<0, PC2>1). Comments indicate which genes may be overlapping a PROMPT giving rise to the observed effect. Comments also indicate where there may be a misannotation in the database or where UCSC and ENSEMBL entries don't match.
Dataset 9	List of protein coding genes identified as sensitive to exosome degradation with multiple TSSs with inclusion of ENSEMBL and NONCODE lincRNA genes (Supplementary Figure 7)	List of coding genes used for PCA with inclusion of lincRNAs from ENSEMBL and NONCODE with multiple TSSs, which behave similar to lincRNA (PC1<0, PC2>1). TSS1 refers to the upstream TSS used in the PCA. TSS2 refers to a downstream TSS, which was not used in the analysis. Green highlights the genes where the downstream TSS is mainly used according to higher Seq signal on the chromatin. Purple high…
Dataset 10	List of protein coding genes identified as sensitive to exosome degradation with one annotated TSSs with inclusion of ENSEMBL and NONCODE lincRNA genes (Supplementary Figure 7)	List of coding genes used for PCA with inclusion of lincRNAs from ENSEMBL and NONCODE with one annotated TSSs, which behave similar to lincRNA (PC1<0, PC2>1).

## Sheet: Genomic regions
Chromosome	reduced gene biotype	transcription start	transcription stop	strand	gene ID	gene name
chr1	lincRNA	714150	714650	+	ENSG00000237491	RP11-206L10.9
chr1	lincRNA	762402	762902	-	ENSG00000225880	LINC00115
chr1	lincRNA	840214	840714	+	ENSG00000272438	RP11-54O7.16
chr1	lincRNA	858634	859134	-	NONHSAG000059	NONHSAT000209
chr1	protein coding	860260	860760	+	ENSG00000187634	SAMD11
chr1	protein coding	895967	896467	+	ENSG00000187961	KLHL17
chr1	protein coding	935052	935552	-	ENSG00000188290	HES4
chr1	protein coding	948803	949303	+	ENSG00000187608	ISG15
chr1	protein coding	955503	956003	+	ENSG00000188157	AGRN
chr1	protein coding	1009187	1009687	-	ENSG00000237330	RNF223
chr1	protein coding	1051241	1051741	-	ENSG00000131591	C1orf159
chr1	protein coding	1167629	1168129	+	ENSG00000176022	B3GALT6
chr1	protein coding	1208765	1209265	-	ENSG00000160087	UBE2J2
chr1	protein coding	1259571	1260071	-	ENSG00000127054	CPSF3L
chr1	protein coding	1284230	1284730	-	ENSG00000107404	DVL1
chr1	protein coding	1310375	1310875	-	ENSG00000175756	AURKAIP1
chr1	protein coding	1342193	1342693	-	ENSG00000242485	MRPL20
chr1	PROMPT	1342757	1342901	+	PROMPT_uc001afo.3	PROMPT_uc001afo.3
chr1	lincRNA	1344476	1344976	+	ENSG00000272455	RP4-758J18.13
chr1	protein coding	1447531	1448031	+	ENSG00000197785	ATAD3A
chr1	protein coding	1509749	1510249	-	ENSG00000160075	SSU72
chr1	protein coding	1550795	1551295	+	ENSG00000197530	MIB2
chr1	protein coding	1623667	1624167	-	ENSG00000189339	SLC35E2B
chr1	protein coding	1821995	1822495	-	ENSG00000078369	GNB1
chr1	PROMPT	2138801	2139159	+	PROMPT_uc001aix.1	PROMPT_uc001aix.1
chr1	protein coding	2160134	2160634	+	ENSG00000157933	SKI
chr1	protein coding	2323267	2323767	+	ENSG00000157916	RER1
chr1	protein coding	2457539	2458039	-	ENSG00000157881	PANK4
chr1	protein coding	3370990	3371490	+	ENSG00000130762	ARHGEF16
chr1	protein coding	3541566	3542066	+	ENSG00000158109	TPRG1L
chr1	antisense	3663400	3663900	-	ENSG00000227372	TP73-AS1
chr1	protein coding	3689352	3689852	+	ENSG00000235169	SMIM1
chr1	protein coding	3712568	3713068	-	ENSG00000130764	LRRC47
chr1	protein coding	3773278	3773778	-	ENSG00000116198	CEP104
chr1	protein coding	6295532	6296032	-	ENSG00000116237	ICMT
chr1	protein coding	6320535	6321035	-	ENSG00000158292	GPR153
chr1	antisense	6453615	6454115	+	ENSG00000271746	RP1-202O8.3
chr1	protein coding	6484230	6484730	-	ENSG00000069812	HES2
chr1	protein coding	6614095	6614595	-	ENSG00000162408	NOL9
chr1	protein coding	6640061	6640561	+	ENSG00000204859	ZBTB48
chr1	protein coding	6761484	6761984	-	ENSG00000007923	DNAJC11
chr1	PROMPT	6844540	6845040	-	PROMPT_uc001aoh.2	PROMPT_uc001aoh.2
chr1	protein coding	6845384	6845884	+	ENSG00000171735	CAMTA1
chr1	protein coding	8014351	8014851	+	ENSG00000116288	PARK7
chr1	PROMPT	8021016	8021516	-	PROMPT_uc001aow.3	PROMPT_uc001aow.3
chr1	protein coding	8085868	8086368	-	ENSG00000116285	ERRFI1
chr1	protein coding	8938808	8939308	-	ENSG00000074800	ENO1
chr1	PROMPT	8939445	8939803	+	PROMPT_uc001apj.1	PROMPT_uc001apj.1
chr1	protein coding	9188729	9189229	-	ENSG00000180758	GPR157
chr1	protein coding	9294834	9295334	+	ENSG00000049239	H6PD
chr1	protein coding	9599541	9600041	+	ENSG00000171612	SLC25A33
chr1	protein coding	9648932	9649432	+	ENSG00000188807	TMEM201
chr1	protein coding	10003486	10003986	+	ENSG00000173614	NMNAT1
chr1	protein coding	10092890	10093390	+	ENSG00000130939	UBE4B
chr1	protein coding	10270863	10271363	+	ENSG00000054523	KIF1B
chr1	protein coding	10458649	10459149	+	ENSG00000142657	PGD
chr1	protein coding	10532083	10532583	-	ENSG00000160049	DFFA
chr1	protein coding	11072414	11072914	+	ENSG00000120948	TARDBP
chr1	antisense	11089716	11090216	+	ENSG00000271895	RP4-635E18.8
chr1	protein coding	11119581	11120081	-	ENSG00000116649	SRM
chr1	PROMPT	11120299	11120602	+	PROMPT_uc001arz.1	PROMPT_uc001arz.1
chr1	protein coding	11159438	11159938	-	ENSG00000171824	EXOSC10
chr1	PROMPT	11159996	11160496	+	PROMPT_uc001asa.2	PROMPT_uc001asa.2
chr1	PROMPT	11322894	11323204	+	PROMPT_uc001asd.2	PROMPT_uc001asd.2
chr1	protein coding	11333263	11333763	+	ENSG00000120942	UBIAD1
chr1	protein coding	11796141	11796641	+	ENSG00000177674	AGTRAP
chr1	protein coding	11866207	11866707	+	ENSG00000011021	CLCN6
chr1	antisense	11901074	11901574	+	ENSG00000242349	NPPA-AS1
chr1	ncRNA	11968209	11968328	+	ENSG00000199347	RNU5E-1
chr1	ncRNA	11969865	11969984	-	ENSG00000201801	RNU5E-4P
chr1	protein coding	11985985	11986485	-	ENSG00000116685	KIAA2013
chr1	protein coding	11994262	11994762	+	ENSG00000083444	PLOD1
chr1	protein coding	12040238	12040738	+	ENSG00000116688	MFN2
chr1	protein coding	12079523	12080023	+	ENSG00000116691	MIIP
chr1	protein coding	12290124	12290624	+	ENSG00000048707	VPS13D
chr1	protein coding	12677237	12677737	-	ENSG00000162496	DHRS3
chr1	lincRNA	12678906	12679250	-	ENSG00000272482	RP11-474O21.5
chr1	protein coding	15479028	15479528	+	ENSG00000171729	TMEM51
chr1	protein coding	15852529	15853029	-	ENSG00000132906	CASP9
chr1	protein coding	16010827	16011327	+	ENSG00000116786	PLEKHM2
chr1	protein coding	16174359	16174859	+	ENSG00000065526	SPEN
chr1	protein coding	16302127	16302627	-	ENSG00000116809	ZBTB17
chr1	antisense	16481706	16482206	+	ENSG00000227959	RP11-276H7.2
chr1	protein coding	16482082	16482582	-	ENSG00000142627	EPHA2
chr1	protein coding	16679070	16679570	+	ENSG00000055070	SZRD1
chr1	protein coding	16767167	16767667	+	ENSG00000157191	NECAP2
chr1	ncRNA	16840617	16840780	-	ENSG00000206652	RNU1-1
chr1	lincRNA	16861644	16862144	-	ENSG00000233421	U1
chr1	tRNA	16872434	16872504	-	chr1.tRNA133-GlyCCC	chr1.tRNA133-GlyCCC
chr1	protein coding	16939557	16940057	-	ENSG00000219481	NBPF1
chr1	lincRNA	16970678	16971178	-	ENSG00000215908	CROCCP2
chr1	ncRNA	16993280	16993443	-	ENSG00000207513	RNU1-3
chr1	tRNA	17053780	17053850	+	chr1.tRNA2-GlyCCC	chr1.tRNA2-GlyCCC
chr1	protein coding	17337923	17338423	-	ENSG00000159363	ATP13A2
chr1	protein coding	17380165	17380665	-	ENSG00000117118	SDHB
chr1	protein coding	17765720	17766220	-	ENSG00000179051	RCC2
chr1	protein coding	18081808	18082308	+	ENSG00000117148	ACTL8
chr1	protein coding	19536270	19536770	-	ENSG00000127481	UBR4
chr1	PROMPT	19537017	19537329	+	PROMPT_uc001bbi.2	PROMPT_uc001bbi.2
chr1	protein coding	19578033	19578533	+	ENSG00000053372	MRTO4
chr1	protein coding	19638140	19638640	-	ENSG00000053371	AKR7A2
chr1	protein coding	19811566	19812066	-	ENSG00000077549	CAPZB
chr1	protein coding	20125938	20126438	-	ENSG00000162542	TMCO4
chr1	protein coding	20209006	20209506	+	ENSG00000169914	OTUD3
chr1	protein coding	20834154	20834654	-	ENSG00000090432	MUL1
chr1	protein coding	20915441	20915941	+	ENSG00000158825	CDA
chr1	protein coding	20959948	20960448	+	ENSG00000158828	PINK1
chr1	protein coding	20987500	20988000	-	ENSG00000244038	DDOST
chr1	protein coding	21502877	21503377	-	ENSG00000075151	EIF4G3
chr1	protein coding	21671497	21671997	-	ENSG00000117298	ECE1
chr1	protein coding	22109599	22110099	-	ENSG00000090686	USP48
chr1	PROMPT	22110269	22110690	+	PROMPT_uc001bfb.2	PROMPT_uc001bfb.2
chr1	protein coding	22263290	22263790	-	ENSG00000142798	HSPG2
chr1	lincRNA	22351681	22352181	+	ENSG00000218510	LINC00339
chr1	protein coding	22379120	22379620	+	ENSG00000070831	CDC42
chr1	protein coding	22778344	22778844	+	ENSG00000184677	ZBTB40
chr1	protein coding	23345941	23346441	+	ENSG00000004487	KDM1A
chr1	protein coding	23520722	23521222	-	ENSG00000179546	HTR1D
chr1	protein coding	23670329	23670829	-	ENSG00000125944	HNRNPR
chr1	PROMPT	23671040	23671501	+	PROMPT_uc001bgp.3	PROMPT_uc001bgp.3
chr1	protein coding	23695435	23695935	-	ENSG00000125945	ZNF436
chr1	protein coding	23857212	23857712	-	ENSG00000007968	E2F2
chr1	lincRNA	23877741	23878134	-	NONHSAG000659	NONHSAT001528
chr1	lincRNA	23880754	23881254	-	NONHSAG000660	NONHSAT001529
chr1	protein coding	23885785	23886285	-	ENSG00000117318	ID3
chr1	enhancer	23888678	23889178	+	ENH248_plus	ENH248_plus
chr1	protein coding	24018269	24018769	+	ENSG00000142676	RPL11
chr1	protein coding	24069645	24070145	+	ENSG00000011007	TCEB3
chr1	antisense	24104277	24104777	-	ENSG00000236810	RP5-886K2.3
chr1	protein coding	24104895	24105395	+	ENSG00000057757	PITHD1
chr1	protein coding	24194284	24194784	-	ENSG00000179163	FUCA1
chr1	PROMPT	24285404	24285597	-	PROMPT_uc001big.2	PROMPT_uc001big.2
chr1	protein coding	24285599	24286099	+	ENSG00000189266	PNRC2
chr1	PROMPT	24307015	24307515	+	PROMPT_uc010oee.1	PROMPT_uc010oee.1
chr1	protein coding	24742284	24742784	+	ENSG00000001461	NIPAL3
chr1	protein coding	25071848	25072348	+	ENSG00000169504	CLIC4
chr1	protein coding	25558493	25558993	-	ENSG00000117614	SYF2
chr1	PROMPT	25559133	25559633	+	PROMPT_uc001bjt.1	PROMPT_uc001bjt.1
chr1	protein coding	25664408	25664908	+	ENSG00000183726	TMEM50A
chr1	protein coding	25757388	25757888	+	ENSG00000204178	TMEM57
chr1	protein coding	25870071	25870571	+	ENSG00000157978	LDLRAP1
chr1	antisense	26158404	26158625	-	ENSG00000272478	RP1-317E23.7
chr1	antisense	26186104	26186604	+	ENSG00000236528	RP1-125I3.2
chr1	protein coding	26197244	26197744	-	ENSG00000182749	PAQR7
chr1	protein coding	26324148	26324648	-	ENSG00000158006	PAFAH2
chr1	protein coding	26485511	26486011	+	ENSG00000197245	FAM110D
chr1	protein coding	26496362	26496862	+	ENSG00000142684	ZNF593
chr1	protein coding	26503894	26504394	+	ENSG00000142675	CNKSR1
chr1	protein coding	26560691	26561191	+	ENSG00000130695	CEP85
chr1	protein coding	26758773	26759273	+	ENSG00000117682	DHDDS
chr1	enhancer	26827232	26827732	+	ENH5_plus	ENH5_plus
chr1	protein coding	26856252	26856752	+	ENSG00000117676	RPS6KA1
chr1	protein coding	27022524	27023024	+	ENSG00000117713	ARID1A
chr1	protein coding	27153201	27153701	+	ENSG00000204160	ZDHHC18
chr1	protein coding	27189633	27190133	+	ENSG00000175793	SFN
chr1	protein coding	27226729	27227229	+	ENSG00000090273	NUDC
chr1	protein coding	27320198	27320698	+	ENSG00000253368	TRNP1
chr1	protein coding	27338827	27339327	-	ENSG00000158246	FAM46B
chr1	protein coding	27561007	27561507	+	ENSG00000142784	WDTC1
chr1	protein coding	27648651	27649151	+	ENSG00000186501	TMEM222
chr1	protein coding	27692883	27693383	-	ENSG00000142733	MAP3K6
chr1	protein coding	27719148	27719648	+	ENSG00000181773	GPR3
chr1	protein coding	27816169	27816669	-	ENSG00000158195	WASF2
chr1	PROMPT	27817121	27817621	+	PROMPT_uc001bof.1	PROMPT_uc001bof.1
chr1	protein coding	27930442	27930942	-	ENSG00000126705	AHDC1
chr1	pseudogene	27975930	27976121	+	ENSG00000235912	RP1-159A19.3
chr1	protein coding	27998229	27998729	-	ENSG00000126709	IFI6
chr1	protein coding	28052490	28052990	+	ENSG00000009780	FAM76A
chr1	protein coding	28099694	28100194	+	ENSG00000117758	STX12
chr1	protein coding	28157289	28157789	+	ENSG00000117751	PPP1R8
chr1	protein coding	28240757	28241257	-	ENSG00000117748	RPA2
chr1	protein coding	28261504	28262004	+	ENSG00000130768	SMPDL3B
chr1	protein coding	28414707	28415207	-	ENSG00000158161	EYA3
chr1	protein coding	28562620	28563120	+	ENSG00000130770	ATPIF1
chr1	antisense	28567464	28567964	-	ENSG00000270605	RP5-1092A3.4
chr1	protein coding	28586038	28586538	+	ENSG00000130766	SESN2
chr1	protein coding	28655513	28656013	+	ENSG00000130772	MED18
chr1	protein coding	28696114	28696614	+	ENSG00000204138	PHACTR4
chr1	PROMPT	28831904	28832327	-	PROMPT_uc001bqa.1	PROMPT_uc001bqa.1
chr1	protein coding	28832455	28832955	+	ENSG00000180198	RCC1
chr1	protein coding	28879597	28880097	+	ENSG00000180098	TRNAU1AP
chr1	protein coding	28918712	28919212	+	ENSG00000188060	RAB42
chr1	protein coding	29063133	29063633	+	ENSG00000198492	YTHDF2
chr1	protein coding	29213603	29214103	+	ENSG00000159023	EPB41
chr1	protein coding	29507999	29508499	-	ENSG00000116350	SRSF4
chr1	PROMPT	29508705	29508943	+	PROMPT_uc001bro.2	PROMPT_uc001bro.2
chr1	protein coding	29556954	29557454	-	ENSG00000116353	MECR
chr1	protein coding	31538338	31538838	-	ENSG00000134644	PUM1
chr1	enhancer	31627566	31627958	-	ENH7_minus	ENH7_minus
chr1	protein coding	31769162	31769662	-	ENSG00000060688	SNRNP40
chr1	protein coding	32042116	32042616	+	ENSG00000142910	TINAGL1
chr1	protein coding	32109997	32110497	-	ENSG00000162517	PEF1
chr1	PROMPT	32405702	32405823	+	PROMPT_uc001bty.1	PROMPT_uc001bty.1
chr1	protein coding	32479430	32479930	+	ENSG00000121774	KHDRBS1
chr1	protein coding	32573639	32574139	+	ENSG00000025800	KPNA6
chr1	protein coding	32645287	32645787	+	ENSG00000084652	TXLNA
chr1	protein coding	32671236	32671736	+	ENSG00000160051	IQCC
chr1	protein coding	32687472	32687972	-	ENSG00000160055	TMEM234
chr1	protein coding	32712834	32713334	+	ENSG00000183615	FAM167B
chr1	protein coding	32801480	32801980	-	ENSG00000175130	MARCKSL1
chr1	protein coding	32859832	32860332	-	ENSG00000160058	BSDC1
chr1	protein coding	33116743	33117243	+	ENSG00000162521	RBBP4
chr1	protein coding	33207486	33207986	+	ENSG00000162522	KIAA1522
chr1	protein coding	33429786	33430286	-	ENSG00000116514	RNF19B
chr1	lincRNA	33592248	33592748	-	NONHSAG000972	NONHSAT002259
chr1	protein coding	33647160	33647660	-	ENSG00000116525	TRIM62
chr1	antisense	33815953	33816453	+	ENSG00000233246	RP11-415J8.5
chr1	protein coding	35220648	35221148	+	ENSG00000189280	GJB5
chr1	protein coding	35246790	35247290	+	ENSG00000188910	GJB3
chr1	protein coding	35324917	35325417	-	ENSG00000163866	SMIM12
chr1	protein coding	35658249	35658749	-	ENSG00000116560	SFPQ
chr1	ncRNA	35661570	35661663	+	ENSG00000201868	Y_RNA
chr1	protein coding	35734568	35735068	+	ENSG00000146463	ZMYM4
chr1	ncRNA	35893417	35893494	-	ENSG00000202129	RNY5P1
chr1	protein coding	36023074	36023574	+	ENSG00000020129	NCDN
chr1	protein coding	36106945	36107445	-	ENSG00000126067	PSMB2
chr1	protein coding	36235068	36235568	-	ENSG00000092853	CLSPN
chr1	protein coding	36554476	36554976	+	ENSG00000116863	ADPRHL2
chr1	protein coding	36614598	36615098	-	ENSG00000054116	TRAPPC3
chr1	PROMPT	36689157	36689657	-	PROMPT_uc001cae.3	PROMPT_uc001cae.3
chr1	protein coding	36690017	36690517	+	ENSG00000054118	THRAP3
chr1	protein coding	36850997	36851497	-	ENSG00000196182	STK40
chr1	protein coding	36862993	36863493	-	ENSG00000181817	LSM10
chr1	protein coding	36929538	36930038	-	ENSG00000116898	MRPS15
chr1	PROMPT	37939492	37939992	-	PROMPT_uc001cbb.3	PROMPT_uc001cbb.3
chr1	protein coding	37940153	37940653	+	ENSG00000163874	ZC3H12A
chr1	protein coding	37979875	37980375	-	ENSG00000163875	MEAF6
chr1	protein coding	38019403	38019903	-	ENSG00000163877	SNIP1
chr1	protein coding	38061036	38061536	-	ENSG00000134697	GNL2
chr1	protein coding	38158090	38158590	+	ENSG00000134690	CDCA8
chr1	protein coding	38259474	38259974	+	ENSG00000185090	MANEAL
chr1	protein coding	38412229	38412729	-	ENSG00000204084	INPP5B
chr1	protein coding	38456093	38456593	-	ENSG00000183431	SF3A3
chr1	protein coding	38470778	38471278	-	ENSG00000183386	FHL3
chr1	protein coding	39324995	39325495	-	ENSG00000116954	RRAGC
chr1	antisense	39325672	39326172	+	ENSG00000228436	RP5-864K19.4
chr1	protein coding	39456895	39457395	+	ENSG00000174574	AKIRIN1
chr1	protein coding	39491990	39492490	+	ENSG00000168653	NDUFS5
chr1	protein coding	40041962	40042462	-	ENSG00000090621	PABPC4
chr1	PROMPT	40254722	40255222	+	PROMPT_uc001cdz.1	PROMPT_uc001cdz.1
chr1	protein coding	40348683	40349183	-	ENSG00000043514	TRIT1
chr1	PROMPT	40505629	40506129	-	PROMPT_uc010ojd.1	PROMPT_uc010ojd.1
chr1	protein coding	40562875	40563375	-	ENSG00000131238	PPT1
chr1	PROMPT	40626561	40626927	-	PROMPT_uc001cfc.3	PROMPT_uc001cfc.3
chr1	protein coding	40627045	40627545	+	ENSG00000117000	RLF
chr1	antisense	40723139	40723639	-	ENSG00000259943	RP1-39G22.7
chr1	protein coding	40723779	40724279	+	ENSG00000084073	ZMPSTE24
chr1	lincRNA	41152760	41153260	-	ENSG00000237899	RP4-739H11.3
chr1	antisense	41157238	41157738	-	ENSG00000272145	NFYC-AS1
chr1	protein coding	41157320	41157820	+	ENSG00000066136	NFYC
chr1	protein coding	41327518	41328018	-	ENSG00000179862	CITED4
chr1	protein coding	41445007	41445507	+	ENSG00000171793	CTPS1
chr1	PROMPT	41707096	41707596	+	PROMPT_uc001cgq.2	PROMPT_uc001cgq.2
chr1	protein coding	41707326	41707826	-	ENSG00000010803	SCMH1
chr1	protein coding	42921788	42922288	+	ENSG00000127125	PPCS
chr1	pseudogene	42965876	42966067	-	ENSG00000236876	TMSB4XP1
chr1	protein coding	43124096	43124596	+	ENSG00000171960	PPIH
chr1	protein coding	43148098	43148598	+	ENSG00000065978	YBX1
chr1	protein coding	43232255	43232755	-	ENSG00000117385	LEPRE1
chr1	protein coding	43282795	43283295	+	ENSG00000164010	ERMAP
chr1	antisense	43823829	43824329	-	ENSG00000234694	RP1-92O14.3
chr1	protein coding	43824626	43825126	+	ENSG00000117399	CDC20
chr1	protein coding	43833196	43833696	-	ENSG00000066322	ELOVL1
chr1	protein coding	43854979	43855479	-	ENSG00000159479	MED8
chr1	protein coding	43919160	43919660	-	ENSG00000178922	HYI
chr1	PROMPT	43996171	43996444	-	PROMPT_uc001cjq.3	PROMPT_uc001cjq.3
chr1	PROMPT	44115035	44115535	-	PROMPT_uc001cjx.2	PROMPT_uc001cjx.2
chr1	protein coding	44115829	44116329	+	ENSG00000066135	KDM4A
chr1	protein coding	44412611	44413111	+	ENSG00000117408	IPO13
chr1	protein coding	44496639	44497139	-	ENSG00000196517	SLC6A9
chr1	PROMPT	44678248	44678748	-	PROMPT_uc010okq.1	PROMPT_uc010okq.1
chr1	protein coding	44679127	44679627	+	ENSG00000178028	DMAP1
chr1	protein coding	44820432	44820932	-	ENSG00000117419	ERI3
chr1	protein coding	44870866	44871366	+	ENSG00000187147	RNF220
chr1	protein coding	45140364	45140864	+	ENSG00000198520	C1orf228
chr1	ncRNA	45196727	45196842	-	ENSG00000200169	RNU5D-1
chr1	PROMPT	45204960	45205337	-	PROMPT_uc001cmg.3	PROMPT_uc001cmg.3
chr1	protein coding	45205490	45205990	+	ENSG00000142945	KIF2C
chr1	protein coding	45240923	45241423	+	ENSG00000142937	RPS8
chr1	protein coding	45265897	45266397	+	ENSG00000173846	PLK3
chr1	protein coding	45451782	45452282	-	ENSG00000070785	EIF2B3
chr1	protein coding	45477819	45478319	+	ENSG00000126088	UROD
chr1	PROMPT	45768827	45769238	-	PROMPT_uc010olk.1	PROMPT_uc010olk.1
chr1	protein coding	45792545	45793045	+	ENSG00000186603	HPDL
chr1	protein coding	45805342	45805842	+	ENSG00000132773	TOE1
chr1	protein coding	45965725	45966225	+	ENSG00000132763	MMACHC
chr1	protein coding	45988219	45988719	-	ENSG00000117450	PRDX1
chr1	PROMPT	46016074	46016410	-	PROMPT_uc009vxw.2	PROMPT_uc009vxw.2
chr1	protein coding	46016215	46016715	+	ENSG00000117448	AKR1A1
chr1	protein coding	46049518	46050018	+	ENSG00000132780	NASP
chr1	PROMPT	46049844	46050344	-	PROMPT_uc010olq.1	PROMPT_uc010olq.1
chr1	protein coding	46153285	46153785	-	ENSG00000159592	GPBP1L1
chr1	protein coding	46215822	46216322	-	ENSG00000197429	IPP
chr1	antisense	46600203	46600703	+	ENSG00000227857	RP4-533D7.5
chr1	protein coding	46713360	46713860	+	ENSG00000085999	RAD54L
chr1	protein coding	46769303	46769803	+	ENSG00000173660	UQCRH
chr1	protein coding	46805849	46806349	+	ENSG00000117481	NSUN4
chr1	protein coding	47779319	47779819	-	ENSG00000123473	STIL
chr1	protein coding	47799469	47799969	+	ENSG00000162368	CMPK1
chr1	PROMPT	47799893	47800044	-	PROMPT_uc001crh.2	PROMPT_uc001crh.2
chr1	antisense	47899813	47900313	-	ENSG00000237424	FOXD2-AS1
chr1	protein coding	51701943	51702443	+	ENSG00000123091	RNF11
chr1	pseudogene	52035218	52035423	-	PGOHUM00000259463	PGOHUM00000259463
chr1	protein coding	52343977	52344477	-	ENSG00000078618	NRD1
chr1	protein coding	52521797	52522297	+	ENSG00000134717	BTF3L4
chr1	protein coding	52608046	52608546	+	ENSG00000157077	ZFYVE9
chr1	antisense	52819159	52819549	+	ENSG00000272100	RP11-155O18.6
chr1	protein coding	52831365	52831865	-	ENSG00000154222	CC2D1B
chr1	protein coding	52870236	52870736	+	ENSG00000134748	PRPF38A
chr1	protein coding	53018659	53019159	-	ENSG00000134744	ZCCHC11
chr1	protein coding	53163538	53164038	-	ENSG00000162377	COA7
chr1	protein coding	53192126	53192626	+	ENSG00000162378	ZYG11B
chr1	protein coding	53308183	53308683	+	ENSG00000203995	ZYG11A
chr1	protein coding	53662101	53662601	+	ENSG00000157184	CPT2
chr1	protein coding	53685789	53686289	-	ENSG00000162384	C1orf123
chr1	protein coding	53703782	53704282	-	ENSG00000162385	MAGOH
chr1	protein coding	54304033	54304533	-	ENSG00000058804	NDC1
chr1	protein coding	54355907	54356407	-	ENSG00000058799	YIPF1
chr1	protein coding	54411102	54411602	-	ENSG00000081870	HSPB11
chr1	protein coding	54518677	54519177	-	ENSG00000116209	TMEM59
chr1	PROMPT	54872214	54872714	+	PROMPT_uc001cxe.2	PROMPT_uc001cxe.2
chr1	enhancer	54953784	54954284	+	ENH11_plus	ENH11_plus
chr1	enhancer	54953825	54954325	-	ENH11_minus	ENH11_minus
chr1	protein coding	55229687	55230187	-	ENSG00000162396	PARS2
chr1	protein coding	55352391	55352891	-	ENSG00000116133	DHCR24
chr1	antisense	55352548	55353048	+	ENSG00000242396	RP11-67L3.5
chr1	antisense	55353236	55353736	+	ENSG00000233203	RP11-67L3.4
chr1	protein coding	55505221	55505721	+	ENSG00000169174	PCSK9
chr1	protein coding	55680286	55680786	-	ENSG00000162402	USP24
chr1	PROMPT	55681232	55681732	+	PROMPT_uc001cyg.3	PROMPT_uc001cyg.3
chr1	PROMPT	57110315	57110815	-	PROMPT_uc001cyk.3	PROMPT_uc001cyk.3
chr1	protein coding	57110995	57111495	+	ENSG00000162409	PRKAA2
chr1	protein coding	59165264	59165764	-	ENSG00000162601	MYSM1
chr1	protein coding	59249285	59249785	-	ENSG00000177606	JUN
chr1	lincRNA	59250823	59251323	+	ENSG00000234807	LINC01135
chr1	enhancer	59369049	59369549	+	ENH251_plus	ENH251_plus
chr1	ncRNA	60198899	60198968	-	ENSG00000266150	MIR4711
chr1	protein coding	60280458	60280958	+	ENSG00000134709	HOOK1
chr1	PROMPT	61542307	61542640	-	PROMPT_uc001czy.2	PROMPT_uc001czy.2
chr1	protein coding	62190595	62191095	-	ENSG00000162604	TM2D1
chr1	protein coding	62901968	62902468	+	ENSG00000162607	USP1
chr1	protein coding	63153469	63153969	-	ENSG00000116641	DOCK7
chr1	PROMPT	63154153	63154384	+	PROMPT_uc001dap.2	PROMPT_uc001dap.2
chr1	protein coding	63249806	63250306	+	ENSG00000125703	ATG4C
chr1	lincRNA	63787629	63788129	-	NONHSAG001696	NONHSAT003669
chr1	protein coding	63833261	63833761	+	ENSG00000088035	ALG6
chr1	protein coding	64058947	64059447	+	ENSG00000079739	PGM1
chr1	protein coding	64239693	64240193	+	ENSG00000185483	ROR1
chr1	ncRNA	65045530	65045606	+	ENSG00000264470	MIR4794
chr1	protein coding	65210778	65211278	+	ENSG00000162437	RAVER2
chr1	protein coding	65431687	65432187	-	ENSG00000162434	JAK1
chr1	lincRNA	65467659	65468159	-	ENSG00000226891	RP11-182I10.3
chr1	PROMPT	65468847	65469150	+	PROMPT_uc001dbw.2	PROMPT_uc001dbw.2
chr1	lincRNA	65469270	65469770	-	ENSG00000272506	RP4-535B20.4
chr1	ncRNA	65488651	65488757	-	ENSG00000212257	RNU6-1176P
chr1	ncRNA	65523438	65523525	-	ENSG00000265996	MIR3671
chr1	protein coding	65713902	65714402	+	ENSG00000116675	DNAJC6
chr1	PROMPT	65885550	65885853	-	PROMPT_uc009wao.2	PROMPT_uc009wao.2
chr1	lincRNA	66902230	66902730	+	NONHSAG001741	NONHSAT003755
chr1	protein coding	67390578	67391078	+	ENSG00000198160	MIER1
chr1	protein coding	67519282	67519782	-	ENSG00000116704	SLC35D1
chr1	protein coding	67895598	67896098	-	ENSG00000142864	SERBP1
chr1	PROMPT	67896596	67896664	+	PROMPT_uc001ddx.2	PROMPT_uc001ddx.2
chr1	ncRNA	68006810	68006916	+	ENSG00000207504	RNU6-1031P
chr1	protein coding	68150744	68151244	+	ENSG00000116717	GADD45A
chr1	protein coding	68298650	68299150	-	ENSG00000172380	GNG12
chr1	protein coding	68698303	68698803	-	ENSG00000116729	WLS
chr1	protein coding	68962404	68962904	-	ENSG00000024526	DEPDC1
chr1	protein coding	70671365	70671865	+	ENSG00000116754	SRSF11
chr1	protein coding	70819917	70820417	-	ENSG00000118454	ANKRD13C
chr1	PROMPT	70875975	70876452	-	PROMPT_uc009wbl.1	PROMPT_uc009wbl.1
chr1	protein coding	70876901	70877401	+	ENSG00000116761	CTH
chr1	protein coding	71546480	71546980	-	ENSG00000132485	ZRANB2
chr1	protein coding	72747917	72748417	-	ENSG00000172260	NEGR1
chr1	ncRNA	73183346	73183452	-	ENSG00000212366	RNU6-1246P
chr1	protein coding	75198836	75199336	+	ENSG00000162623	TYW3
chr1	antisense	76189196	76189696	-	ENSG00000178193	RP4-682C21.5
chr1	protein coding	77684615	77685115	-	ENSG00000142892	PIGK
chr1	PROMPT	77685205	77685705	+	PROMPT_uc001dhk.2	PROMPT_uc001dhk.2
chr1	lincRNA	77692452	77692952	+	NONHSAG001864	NONHSAT004025
chr1	protein coding	78148604	78149104	-	ENSG00000036549	ZZZ3
chr1	protein coding	78225037	78225537	-	ENSG00000077254	USP33
chr1	protein coding	78245309	78245809	+	ENSG00000180488	FAM73A
chr1	protein coding	78354198	78354698	+	ENSG00000162614	NEXN
chr1	protein coding	78444294	78444794	-	ENSG00000162613	FUBP1
chr1	antisense	78470030	78470238	-	ENSG00000273338	RP11-386I14.4
chr1	protein coding	79115481	79115981	+	ENSG00000137965	IFI44
chr1	protein coding	84944942	84945442	+	ENSG00000117133	RPF1
chr1	protein coding	84971748	84972248	-	ENSG00000174021	GNG5
chr1	protein coding	85039663	85040163	-	ENSG00000117151	CTBS
chr1	protein coding	85666229	85666729	-	ENSG00000097096	SYDE2
chr1	PROMPT	85666857	85667081	+	PROMPT_uc009wcm.2	PROMPT_uc009wcm.2
chr1	protein coding	85724855	85725355	-	ENSG00000162642	C1orf52
chr1	protein coding	86046444	86046944	+	ENSG00000142871	CYR61
chr1	protein coding	86173616	86174116	-	ENSG00000117174	ZNHIT6
chr1	protein coding	86861523	86862023	-	ENSG00000122417	ODF2L
chr1	ncRNA	87071953	87072040	-	ENSG00000221702	AL356270.1
chr1	protein coding	87170259	87170759	+	ENSG00000097033	SH3GLB1
chr1	protein coding	87379607	87380107	-	ENSG00000183291	2015-09-01
chr1	PROMPT	87793489	87793989	-	PROMPT_uc001dmi.2	PROMPT_uc001dmi.2
chr1	protein coding	87794151	87794651	+	ENSG00000143013	LMO4
chr1	PROMPT	89149145	89149645	-	PROMPT_uc001dmm.1	PROMPT_uc001dmm.1
chr1	protein coding	89149905	89150405	+	ENSG00000065243	PKN2
chr1	protein coding	89357127	89357627	-	ENSG00000137947	GTF2B
chr1	PROMPT	89458883	89458958	+	PROMPT_uc001dmp.2	PROMPT_uc001dmp.2
chr1	protein coding	89990395	89990895	+	ENSG00000197147	LRRC8B
chr1	protein coding	90460671	90461171	+	ENSG00000162664	ZNF326
chr1	protein coding	91487329	91487829	-	ENSG00000122482	ZNF644
chr1	protein coding	91966408	91966908	+	ENSG00000097046	CDC7
chr1	protein coding	92764044	92764544	-	ENSG00000174842	GLMN
chr1	protein coding	93297582	93298082	+	ENSG00000122406	RPL5
chr1	PROMPT	93427188	93427493	+	PROMPT_uc001dpc.2	PROMPT_uc001dpc.2
chr1	PROMPT	93544249	93544654	-	PROMPT_uc001dph.2	PROMPT_uc001dph.2
chr1	protein coding	93544792	93545292	+	ENSG00000143033	MTF2
chr1	protein coding	93645785	93646285	-	ENSG00000117500	TMED5
chr1	PROMPT	93913028	93913528	-	PROMPT_uc001dpv.2	PROMPT_uc001dpv.2
chr1	protein coding	93913688	93914188	+	ENSG00000137942	FNBP1L
chr1	PROMPT	94344829	94345209	+	PROMPT_uc001dqf.2	PROMPT_uc001dqf.2
chr1	protein coding	94344974	94345474	-	ENSG00000067334	DNTTIP2
chr1	protein coding	94374466	94374966	-	ENSG00000023909	GCLM
chr1	protein coding	94883933	94884433	+	ENSG00000117528	ABCD3
chr1	protein coding	95006856	95007356	-	ENSG00000117525	F3
chr1	protein coding	95538001	95538501	-	ENSG00000172339	ALG14
chr1	PROMPT	95538574	95538887	+	PROMPT_uc001dra.2	PROMPT_uc001dra.2
chr1	pseudogene	97144676	97145176	-	ENSG00000137970	RPL7P9
chr1	protein coding	97187221	97187721	+	ENSG00000117569	PTBP2
chr1	protein coding	98386105	98386605	-	ENSG00000188641	DPYD
chr1	protein coding	100111499	100111999	+	ENSG00000099260	PALMD
chr1	protein coding	100231687	100232187	-	ENSG00000156869	FRRS1
chr1	protein coding	100315640	100316140	+	ENSG00000162688	AGL
chr1	antisense	100434920	100435420	-	ENSG00000228084	RP5-884G6.2
chr1	protein coding	100435345	100435845	+	ENSG00000117620	SLC35A3
chr1	ncRNA	100496122	100496622	+	ENSG00000261254	RP4-714D9.5
chr1	PROMPT	100503057	100503557	-	PROMPT_uc001dst.2	PROMPT_uc001dst.2
chr1	protein coding	100503653	100504153	+	ENSG00000156875	HIAT1
chr1	antisense	100549527	100550027	-	ENSG00000241073	RP4-714D9.2
chr1	protein coding	100598011	100598511	-	ENSG00000156876	SASS6
chr1	protein coding	100714890	100715390	-	ENSG00000137992	DBT
chr1	PROMPT	100731346	100731670	-	PROMPT_uc010ouh.1	PROMPT_uc010ouh.1
chr1	protein coding	100731763	100732263	+	ENSG00000137996	RTCA
chr1	antisense	101360484	101360912	+	ENSG00000273204	RP4-549L20.3
chr1	protein coding	101361632	101362132	+	ENSG00000162695	SLC30A7
chr1	protein coding	101491144	101491644	-	ENSG00000117543	DPH5
chr1	antisense	101491434	101491934	+	ENSG00000233184	RP11-421L21.3
chr1	antisense	104067605	104068105	-	ENSG00000224613	RP11-153F1.1
chr1	protein coding	107599267	107599767	+	ENSG00000198890	PRMT6
chr1	PROMPT	108743035	108743535	+	PROMPT_uc001dvn.3	PROMPT_uc001dvn.3
chr1	pseudogene	108778893	108779042	-	PGOHUM00000244134	PGOHUM00000244134
chr1	PROMPT	109101924	109102424	-	PROMPT_uc010ouy.1	PROMPT_uc010ouy.1
chr1	protein coding	109102711	109103211	+	ENSG00000162636	FAM102B
chr1	protein coding	109203648	109204148	-	ENSG00000162639	HENMT1
chr1	PROMPT	109234319	109234819	-	PROMPT_uc001dvv.3	PROMPT_uc001dvv.3
chr1	protein coding	109234945	109235445	+	ENSG00000134186	PRPF38B
chr1	protein coding	109289296	109289796	+	ENSG00000116266	STXBP3
chr1	protein coding	109584350	109584850	-	ENSG00000085433	WDR47
chr1	protein coding	109618124	109618624	-	ENSG00000197780	TAF13
chr1	PROMPT	109618734	109619234	+	PROMPT_uc001dwm.1	PROMPT_uc001dwm.1
chr1	PROMPT	109633011	109633511	-	PROMPT_uc001dwn.2	PROMPT_uc001dwn.2
chr1	protein coding	109756540	109757040	+	ENSG00000031698	SARS
chr1	protein coding	109792641	109793141	+	ENSG00000143126	CELSR2
chr1	protein coding	109825308	109825808	-	ENSG00000134222	PSRC1
chr1	protein coding	109968562	109969062	-	ENSG00000143106	PSMA5
chr1	PROMPT	109969435	109969935	+	PROMPT_uc001dxn.2	PROMPT_uc001dxn.2
chr1	protein coding	110009180	110009680	+	ENSG00000143028	SYPL2
chr1	protein coding	110051860	110052360	-	ENSG00000181754	AMIGO1
chr1	protein coding	110091233	110091733	+	ENSG00000065135	GNAI3
chr1	antisense	110138847	110139347	+	ENSG00000225113	RP5-1160K1.3
chr1	protein coding	110158726	110159226	+	ENSG00000116337	AMPD2
chr1	protein coding	110198703	110199203	+	ENSG00000168765	GSTM4
chr1	pseudogene	110213891	110214303	+	PGOHUM00000244840	PGOHUM00000244840
chr1	protein coding	110527308	110527808	+	ENSG00000168710	AHCYL1
chr1	antisense	110600962	110601462	+	ENSG00000258634	RP4-773N10.4
chr1	protein coding	110753965	110754465	+	ENSG00000116396	KCNC4
chr1	protein coding	110881128	110881628	+	ENSG00000162775	RBM15
chr1	antisense	110881293	110881793	-	ENSG00000227963	RP5-1074L1.1
chr1	antisense	110912776	110913276	+	ENSG00000273373	RP5-1074L1.4
chr1	antisense	110925441	110925941	+	ENSG00000224699	LAMTOR5-AS1
chr1	protein coding	110933204	110933704	-	ENSG00000168679	SLC16A4
chr1	protein coding	110950064	110950564	-	ENSG00000134248	LAMTOR5
chr1	protein coding	111506201	111506701	-	ENSG00000121931	LRIF1
chr1	protein coding	111682338	111682838	-	ENSG00000156171	DRAM2
chr1	ncRNA	111975190	111975690	-	ENSG00000260948	RP11-552M11.8
chr1	protein coding	111991498	111991998	-	ENSG00000116455	WDR77
chr1	protein coding	112297867	112298367	+	ENSG00000064703	DDX20
chr1	protein coding	112938803	112939303	+	ENSG00000143079	CTTNBP2NL
chr1	protein coding	113009163	113009663	+	ENSG00000134245	WNT2B
chr1	protein coding	113161795	113162295	+	ENSG00000116489	CAPZA1
chr1	PROMPT	113392461	113392631	+	PROMPT_uc001ecw.1	PROMPT_uc001ecw.1
chr1	lincRNA	113392650	113393150	+	ENSG00000224167	RP3-522D1.1
chr1	pseudogene	113433506	113433712	+	PGOHUM00000244852	PGOHUM00000244852
chr1	antisense	113499037	113499537	+	ENSG00000226419	SLC16A1-AS1
chr1	protein coding	113615831	113616331	+	ENSG00000198799	LRIG2
chr1	protein coding	113933371	113933871	+	ENSG00000081026	MAGI3
chr1	protein coding	114354598	114355098	-	ENSG00000081019	RSBN1
chr1	protein coding	114447323	114447823	-	ENSG00000134262	AP4B1
chr1	protein coding	115053281	115053781	-	ENSG00000197323	TRIM33
chr1	PROMPT	115053930	115054208	+	PROMPT_uc001eew.2	PROMPT_uc001eew.2
chr1	protein coding	115322806	115323306	-	ENSG00000052723	SIKE1
chr1	ncRNA	116164493	116164626	-	ENSG00000207502	SNORA42
chr1	protein coding	116184574	116185074	+	ENSG00000173218	VANGL1
chr1	protein coding	116654376	116654876	+	ENSG00000173212	MAB21L3
chr1	ncRNA	116956388	116956491	-	ENSG00000212385	RNU6-817P
chr1	protein coding	117113161	117113661	-	ENSG00000116815	CD58
chr1	protein coding	117209875	117210375	-	ENSG00000143061	IGSF3
chr1	antisense	117601612	117602112	-	ENSG00000236137	RP11-27K13.3
chr1	PROMPT	117602696	117603105	-	PROMPT_uc001egx.1	PROMPT_uc001egx.1
chr1	protein coding	117602925	117603425	+	ENSG00000116830	TTF2
chr1	PROMPT	117909419	117909919	-	PROMPT_uc009whg.1	PROMPT_uc009whg.1
chr1	protein coding	117910071	117910571	+	ENSG00000198162	MAN1A2
chr1	protein coding	118148556	118149056	+	ENSG00000183508	FAM46C
chr1	protein coding	118472343	118472843	+	ENSG00000065183	WDR3
chr1	protein coding	119682794	119683294	-	ENSG00000116874	WARS2
chr1	protein coding	120611740	120612240	-	ENSG00000134250	NOTCH2
chr1	lincRNA	120696646	120697146	-	ENSG00000273131	RP6-42F4.1
chr1	antisense	120837843	120838343	-	ENSG00000236933	RP11-439A17.7
chr1	lincRNA	121484934	121485434	-	NONHSAG002624	NONHSAT005623
chr1	ncRNA	142653525	142653607	+	ENSG00000266657	AL583842.3
chr1	ncRNA	142656062	142656144	+	ENSG00000265466	AL583842.2
chr1	lincRNA	143119061	143119561	+	ENSG00000230850	RP11-782C8.1
chr1	lincRNA	143467132	143467632	-	ENSG00000185044	RP11-435B5.4
chr1	protein coding	143912643	143913143	-	ENSG00000215784	FAM72D
chr1	ncRNA	144534038	144534199	+	ENSG00000201699	RNU1-59P
chr1	protein coding	144989309	144989809	+	ENSG00000268172	AL590452.1
chr1	antisense	145018395	145018895	+	ENSG00000272755	RP11-326G21.1
chr1	lincRNA	145096220	145096720	+	ENSG00000223380	SEC22B
chr1	ncRNA	145382757	145382920	+	ENSG00000201558	RNVU1-6
chr1	tRNA	145396881	145396952	-	chr1.tRNA118-HisGTG	chr1.tRNA118-HisGTG
chr1	tRNA	145397864	145397935	-	chr1.tRNA117-GlyTCC	chr1.tRNA117-GlyTCC
chr1	protein coding	145438469	145438969	+	ENSG00000117289	TXNIP
chr1	protein coding	145470508	145471008	+	ENSG00000181039	ANKRD34A
chr1	protein coding	145507598	145508098	+	ENSG00000131795	RBM8A
chr1	protein coding	145575233	145575733	+	ENSG00000131788	PIAS3
chr1	protein coding	145610525	145611025	-	ENSG00000186141	POLR3C
chr1	protein coding	145826603	145827103	-	ENSG00000117262	GPR89A
chr1	protein coding	145883868	145884368	+	ENSG00000196644	GPR89C
chr1	ncRNA	145969270	145969433	-	ENSG00000207418	RNVU1-7
chr1	protein coding	146373546	146374046	+	ENSG00000186275	NBPF12
chr1	PROMPT	147012746	147013016	-	PROMPT_uc001epq.2	PROMPT_uc001epq.2
chr1	protein coding	147013182	147013682	+	ENSG00000116128	BCL9
chr1	protein coding	147400506	147401006	+	ENSG00000188092	GPR89B
chr1	tRNA	147483291	147483361	+	chr1.tRNA18-PseudoCCT	chr1.tRNA18-PseudoCCT
chr1	ncRNA	147511004	147511167	-	ENSG00000206585	RNVU1-9
chr1	ncRNA	147735751	147735907	+	ENSG00000199879	RNU1-120P
chr1	pseudogene	148193172	148193672	+	ENSG00000223612	RP11-289I10.2
chr1	ncRNA	148241465	148241628	+	ENSG00000207501	RNVU1-14
chr1	tRNA	148248115	148248188	+	chr1.tRNA26-AsnGTT	chr1.tRNA26-AsnGTT
chr1	protein coding	148555979	148556479	+	ENSG00000243452	NBPF15
chr1	ncRNA	148604908	148605072	-	ENSG00000207205	RNVU1-15
chr1	tRNA	148760356	148760429	-	chr1.tRNA107-AsnGTT	chr1.tRNA107-AsnGTT
chr1	ncRNA	148766938	148767102	-	ENSG00000206968	RNVU1-16
chr1	ncRNA	149224058	149224221	-	ENSG00000206737	RNVU1-18
chr1	lincRNA	149224533	149225033	+	NONHSAG002799	NONHSAT139902
chr1	tRNA	149230570	149230643	-	chr1.tRNA103-AsnGTT	chr1.tRNA103-AsnGTT
chr1	tRNA	149294666	149294736	-	chr1.tRNA99-ValCAC	chr1.tRNA99-ValCAC
chr1	lincRNA	149605640	149606140	+	ENSG00000232151	RP11-353N4.8
chr1	antisense	149782812	149783312	-	ENSG00000242663	RP11-196G18.21
chr1	protein coding	149784826	149785236	-	ENSG00000183598	HIST2H3D
chr1	antisense	149803609	149804109	-	ENSG00000264207	RP11-196G18.23
chr1	protein coding	149813978	149814478	-	ENSG00000183558	HIST2H2AA3
chr1	protein coding	149822643	149823143	+	ENSG00000203812	HIST2H2AA4
chr1	protein coding	149832214	149832714	-	ENSG00000182217	HIST2H4B
chr1	protein coding	149858525	149858961	+	ENSG00000184260	HIST2H2AC
chr1	protein coding	149982125	149982625	-	ENSG00000163113	OTUD7B
chr1	tRNA	150017382	150017452	-	chr1.tRNA87-AlaAGC	chr1.tRNA87-AlaAGC
chr1	protein coding	150039369	150039869	+	ENSG00000136631	VPS45
chr1	protein coding	150208004	150208504	-	ENSG00000143401	ANP32E
chr1	protein coding	150266289	150266789	+	ENSG00000187145	MRPS21
chr1	PROMPT	150293340	150293840	-	PROMPT_uc009wlo.2	PROMPT_uc009wlo.2
chr1	protein coding	150293925	150294425	+	ENSG00000117360	PRPF3
chr1	protein coding	150335567	150336067	+	ENSG00000163125	RPRD2
chr1	PROMPT	150336286	150336427	-	PROMPT_uc010pcc.1	PROMPT_uc010pcc.1
chr1	protein coding	150459887	150460387	+	ENSG00000143374	TARS2
chr1	protein coding	150551566	150552066	-	ENSG00000143384	MCL1
chr1	protein coding	150601588	150602088	-	ENSG00000143420	ENSA
chr1	protein coding	150737933	150738433	-	ENSG00000163131	CTSS
chr1	protein coding	150848744	150849244	-	ENSG00000143437	ARNT
chr1	protein coding	150898739	150899239	+	ENSG00000143379	SETDB1
chr1	protein coding	150946979	150947479	-	ENSG00000143418	CERS2
chr1	protein coding	150954493	150954993	+	ENSG00000143412	ANXA9
chr1	protein coding	150980896	150981396	+	ENSG00000143363	PRUNE
chr1	protein coding	151020216	151020716	+	ENSG00000143443	C1orf56
chr1	protein coding	151042301	151042801	-	ENSG00000197622	CDC42SE1
chr1	lincRNA	151123310	151123810	-	NONHSAG002897	NONHSAT006367
chr1	protein coding	151137924	151138424	-	ENSG00000163155	LYSMD1
chr1	protein coding	151170425	151170925	+	ENSG00000143398	PIP5K1A
chr1	PROMPT	151170596	151170863	-	PROMPT_uc001exj.2	PROMPT_uc001exj.2
chr1	PROMPT	151226600	151227100	-	PROMPT_uc001exl.2	PROMPT_uc001exl.2
chr1	protein coding	151227179	151227679	+	ENSG00000159352	PSMD4
chr1	protein coding	151254094	151254594	+	ENSG00000143373	ZNF687
chr1	protein coding	151299691	151300191	-	ENSG00000143393	PI4KB
chr1	protein coding	151319333	151319833	-	ENSG00000143390	RFX5
chr1	protein coding	151344709	151345209	-	ENSG00000143416	SELENBP1
chr1	protein coding	151372010	151372510	+	ENSG00000159377	PSMB4
chr1	protein coding	151431441	151431941	-	ENSG00000143442	POGZ
chr1	protein coding	151584541	151585041	+	ENSG00000143376	SNX27
chr1	protein coding	151735540	151736040	-	ENSG00000143436	MRPL9
chr1	protein coding	151881784	151882284	-	ENSG00000159445	THEM4
chr1	PROMPT	151882185	151882438	+	PROMPT_uc001ezj.1	PROMPT_uc001ezj.1
chr1	protein coding	151966366	151966866	-	ENSG00000197747	S100A10
chr1	protein coding	152019883	152020383	-	ENSG00000163191	S100A11
chr1	protein coding	153508220	153508720	-	ENSG00000197956	S100A6
chr1	PROMPT	153630919	153631364	-	PROMPT_uc001fcq.2	PROMPT_uc001fcq.2
chr1	protein coding	153631130	153631630	+	ENSG00000143553	SNAPIN
chr1	protein coding	153643024	153643524	-	ENSG00000143621	ILF2
chr1	protein coding	153651113	153651613	+	ENSG00000169418	NPR1
chr1	protein coding	153700543	153701043	+	ENSG00000143624	INTS3
chr1	protein coding	153894951	153895451	-	ENSG00000143614	GATAD2B
chr1	antisense	153938992	153939406	+	ENSG00000273026	RP11-422P24.10
chr1	protein coding	153939688	153940188	-	ENSG00000143570	SLC39A1
chr1	protein coding	153963235	153963735	+	ENSG00000177954	RPS27
chr1	protein coding	154192655	154193155	+	ENSG00000143569	UBAP2L
chr1	protein coding	154377669	154378169	+	ENSG00000160712	IL6R
chr1	protein coding	154531004	154531504	-	ENSG00000160714	UBE2Q1
chr1	PROMPT	154531467	154531923	+	PROMPT_uc001fff.1	PROMPT_uc001fff.1
chr1	antisense	154551639	154552139	-	ENSG00000233875	RP11-61L14.6
chr1	protein coding	154599975	154600475	-	ENSG00000160710	ADAR
chr1	antisense	154934301	154934801	+	ENSG00000271380	RP11-307C12.12
chr1	protein coding	154955814	154956314	+	ENSG00000160688	FLAD1
chr1	protein coding	154975127	154975627	+	ENSG00000160685	ZBTB7B
chr1	antisense	155018094	155018594	-	ENSG00000232093	RP11-307C12.11
chr1	protein coding	155023042	155023542	+	ENSG00000143537	ADAM15
chr1	PROMPT	155099739	155099748	-	PROMPT_uc001fhh.2	PROMPT_uc001fhh.2
chr1	protein coding	155099936	155100436	+	ENSG00000169242	EFNA1
chr1	antisense	155166659	155167159	+	ENSG00000231064	RP11-263K19.4
chr1	protein coding	155178490	155178990	+	ENSG00000173171	MTX1
chr1	antisense	155183110	155183610	-	ENSG00000236263	RP11-263K19.6
chr1	protein coding	155278539	155279039	+	ENSG00000160752	FDPS
chr1	antisense	155293467	155293967	-	ENSG00000225855	RUSC1-AS1
chr1	antisense	155579671	155580171	-	ENSG00000232519	RP11-29H23.4
chr1	protein coding	155658291	155658791	-	ENSG00000163374	YY1AP1
chr1	PROMPT	155715022	155715387	-	PROMPT_uc010pgn.1	PROMPT_uc010pgn.1
chr1	protein coding	155903691	155904191	-	ENSG00000132680	KIAA0907
chr1	PROMPT	155904370	155904502	+	PROMPT_uc001fmi.1	PROMPT_uc001fmi.1
chr1	antisense	155948590	155949090	+	ENSG00000273002	RP11-336K24.12
chr1	protein coding	155990250	155990750	-	ENSG00000163479	SSR2
chr1	protein coding	156023085	156023585	-	ENSG00000160803	UBQLN4
chr1	protein coding	156052364	156052864	+	ENSG00000160789	LMNA
chr1	ncRNA	156161854	156161994	-	ENSG00000252236	SNORA26
chr1	PROMPT	156163108	156163608	-	PROMPT_uc010phc.1	PROMPT_uc010phc.1
chr1	protein coding	156163880	156164380	+	ENSG00000160785	SLC25A44
chr1	protein coding	156252120	156252620	-	ENSG00000198952	SMG5
chr1	protein coding	156264963	156265463	-	ENSG00000198715	C1orf85
chr1	enhancer	156426931	156427431	+	ENH16_plus	ENH16_plus
chr1	enhancer	156427003	156427503	-	ENH16_minus	ENH16_minus
chr1	protein coding	156470120	156470620	-	ENSG00000116604	MEF2D
chr1	PROMPT	156470816	156471198	+	PROMPT_uc001fpc.2	PROMPT_uc001fpc.2
chr1	enhancer	156474686	156475018	-	ENH17_minus	ENH17_minus
chr1	protein coding	156541896	156542396	-	ENSG00000183856	IQGAP3
chr1	protein coding	156561554	156562054	+	ENSG00000163382	APOA1BP
chr1	protein coding	156570788	156571288	-	ENSG00000160818	GPATCH4
chr1	PROMPT	156571303	156571613	+	PROMPT_uc001fpl.2	PROMPT_uc001fpl.2
chr1	antisense	156614179	156614679	-	ENSG00000272405	RP11-284F21.10
chr1	antisense	156630716	156631216	-	ENSG00000229953	RP11-284F21.7
chr1	protein coding	156646689	156647189	-	ENSG00000132688	NES
chr1	protein coding	156675108	156675608	-	ENSG00000143320	CRABP2
chr1	PROMPT	156676822	156677050	+	PROMPT_uc001fpr.2	PROMPT_uc001fpr.2
chr1	antisense	156682466	156682966	-	ENSG00000223356	RP11-66D17.5
chr1	protein coding	156698091	156698591	-	ENSG00000143319	ISG20L2
chr1	protein coding	156720402	156720902	+	ENSG00000143294	PRCC
chr1	protein coding	156786154	156786654	-	ENSG00000027869	SH2D2A
chr1	protein coding	157014662	157015162	-	ENSG00000132694	ARHGEF11
chr1	protein coding	157107766	157108266	-	ENSG00000117036	ETV3
chr1	PROMPT	157108210	157108710	+	PROMPT_uc001fqr.2	PROMPT_uc001fqr.2
chr1	pseudogene	157678780	157679280	+	PGOHUM00000245020	PGOHUM00000245020
chr1	protein coding	157963063	157963563	+	ENSG00000183853	KIRREL
chr1	protein coding	159750722	159751222	+	ENSG00000158716	DUSP23
chr1	protein coding	159895022	159895522	-	ENSG00000158710	TAGLN2
chr1	lincRNA	159931008	159931508	+	ENSG00000224259	LINC01133
chr1	protein coding	160001283	160001783	-	ENSG00000143315	PIGM
chr1	protein coding	160068233	160068733	-	ENSG00000162729	IGSF8
chr1	protein coding	160175127	160175627	+	ENSG00000162734	PEA15
chr1	antisense	160231534	160232034	+	ENSG00000228606	RP11-574F21.2
chr1	protein coding	160312690	160313190	-	ENSG00000122218	COPA
chr1	ncRNA	160515438	160515535	-	ENSG00000264286	AL138930.2
chr1	protein coding	161015267	161015767	-	ENSG00000158773	USF1
chr1	protein coding	161101978	161102478	-	ENSG00000158796	DEDD
chr1	protein coding	161122566	161123066	+	ENSG00000143222	UFC1
chr1	PROMPT	161123550	161123731	-	PROMPT_uc001fyd.3	PROMPT_uc001fyd.3
chr1	protein coding	161146787	161147287	-	ENSG00000158850	B4GALT3
chr1	protein coding	161195793	161196293	+	ENSG00000158882	TOMM40L
chr1	protein coding	161284047	161284547	+	ENSG00000143252	SDHC
chr1	enhancer	161359718	161360218	-	ENH19_minus	ENH19_minus
chr1	ncRNA	161371079	161371185	+	ENSG00000206921	RNU6-481P
chr1	tRNA	161391883	161391954	-	chr1.tRNA84-GluTTC	chr1.tRNA84-GluTTC
chr1	tRNA	161397867	161397940	-	chr1.tRNA83-AsnGTT	chr1.tRNA83-AsnGTT
chr1	tRNA	161413094	161413164	+	chr1.tRNA35-GlyGCC	chr1.tRNA35-GlyGCC
chr1	tRNA	161417018	161417089	-	chr1.tRNA80-GluCTC	chr1.tRNA80-GluCTC
chr1	tRNA	161418033	161418104	-	chr1.tRNA78-AspGTC	chr1.tRNA78-AspGTC
chr1	tRNA	161420467	161420537	+	chr1.tRNA37-GlyGCC	chr1.tRNA37-GlyGCC
chr1	tRNA	161424398	161424469	-	chr1.tRNA77-GluCTC	chr1.tRNA77-GluCTC
chr1	tRNA	161424756	161424827	-	chr1.tRNA76-GlyTCC	chr1.tRNA76-GlyTCC
chr1	tRNA	161427898	161427968	+	chr1.tRNA39-GlyGCC	chr1.tRNA39-GlyGCC
chr1	tRNA	161431809	161431880	-	chr1.tRNA74-GluCTC	chr1.tRNA74-GluCTC
chr1	tRNA	161432166	161432237	-	chr1.tRNA73-GlyTCC	chr1.tRNA73-GlyTCC
chr1	tRNA	161432824	161432895	-	chr1.tRNA72-AspGTC	chr1.tRNA72-AspGTC
chr1	tRNA	161435258	161435328	+	chr1.tRNA41-GlyGCC	chr1.tRNA41-GlyGCC
chr1	tRNA	161439189	161439260	-	chr1.tRNA71-GluCTC	chr1.tRNA71-GluCTC
chr1	tRNA	161439547	161439618	-	chr1.tRNA70-GlyTCC	chr1.tRNA70-GlyTCC
chr1	protein coding	161719548	161720048	+	ENSG00000081721	DUSP12
chr1	PROMPT	161719564	161720064	-	PROMPT_uc001gbo.2	PROMPT_uc001gbo.2
chr1	PROMPT	161735610	161735995	-	PROMPT_uc001gbq.1	PROMPT_uc001gbq.1
chr1	protein coding	161736084	161736584	+	ENSG00000118217	ATF6
chr1	PROMPT	162530895	162531141	-	PROMPT_uc001gce.3	PROMPT_uc001gce.3
chr1	protein coding	162531323	162531823	+	ENSG00000117143	UAP1
chr1	protein coding	162601163	162601663	+	ENSG00000162733	DDR2
chr1	protein coding	162760492	162760992	+	ENSG00000132196	HSD17B7
chr1	protein coding	163291077	163291577	-	ENSG00000143248	RGS5
chr1	antisense	163291184	163291684	-	ENSG00000232995	RP11-267N12.3
chr1	ncRNA	165041710	165041781	-	ENSG00000252359	SNORD112
chr1	protein coding	165600098	165600598	+	ENSG00000143198	MGST3
chr1	protein coding	165667600	165668100	-	ENSG00000143149	ALDH9A1
chr1	antisense	165738166	165738666	+	ENSG00000224358	RP11-466F5.8
chr1	protein coding	165796768	165797268	+	ENSG00000143179	UCK2
chr1	PROMPT	166808114	166808555	-	PROMPT_uc010ple.1	PROMPT_uc010ple.1
chr1	protein coding	166808681	166809181	+	ENSG00000143157	POGK
chr1	protein coding	166845064	166845564	-	ENSG00000152382	TADA1
chr1	PROMPT	167189271	167189771	-	PROMPT_uc010plg.1	PROMPT_uc010plg.1
chr1	protein coding	167190066	167190566	+	ENSG00000143190	POU2F1
chr1	protein coding	167522504	167523004	-	ENSG00000143162	CREG1
chr1	tRNA	167683962	167684033	+	chr1.tRNA52-ProCGG	chr1.tRNA52-ProCGG
chr1	PROMPT	167690170	167690670	-	PROMPT_uc001gen.3	PROMPT_uc001gen.3
chr1	antisense	167789644	167790144	+	ENSG00000232194	RP1-313L4.3
chr1	protein coding	168148171	168148671	+	ENSG00000143155	TIPRL
chr1	PROMPT	168194876	168195139	-	PROMPT_uc001gfi.3	PROMPT_uc001gfi.3
chr1	protein coding	168195176	168195676	+	ENSG00000213064	SFT2D2
chr1	protein coding	169337208	169337708	+	ENSG00000117475	BLZF1
chr1	protein coding	169454741	169455241	-	ENSG00000117479	SLC19A2
chr1	PROMPT	169455379	169455682	+	PROMPT_uc001gge.3	PROMPT_uc001gge.3
chr1	protein coding	169763607	169764107	-	ENSG00000171806	METTL18
chr1	PROMPT	169863536	169863723	+	PROMPT_uc001ggs.2	PROMPT_uc001ggs.2
chr1	protein coding	170501270	170501770	+	ENSG00000120370	GORAB
chr1	protein coding	171283347	171283847	+	ENSG00000076258	FMO4
chr1	protein coding	171454651	171455151	+	ENSG00000117523	PRRC2C
chr1	protein coding	171710887	171711387	-	ENSG00000117533	VAMP4
chr1	PROMPT	171711324	171711824	+	PROMPT_uc001ghw.1	PROMPT_uc001ghw.1
chr1	PROMPT	171750223	171750426	-	PROMPT_uc001ghz.2	PROMPT_uc001ghz.2
chr1	protein coding	171750788	171751288	+	ENSG00000010165	METTL13
chr1	protein coding	172412730	172413230	-	ENSG00000135845	PIGC
chr1	antisense	173430001	173430501	-	ENSG00000203739	RP11-296O14.3
chr1	protein coding	173446405	173446905	+	ENSG00000117592	PRDX6
chr1	protein coding	173684080	173684580	+	ENSG00000076321	KLHL20
chr1	protein coding	173793358	173793858	-	ENSG00000120334	CENPL
chr1	protein coding	174968300	174968800	+	ENSG00000116161	CACYBP
chr1	protein coding	174992061	174992561	-	ENSG00000120333	MRPS14
chr1	PROMPT	174992748	174993062	+	PROMPT_uc001gkk.2	PROMPT_uc001gkk.2
chr1	protein coding	175161635	175162135	-	ENSG00000235750	KIAA0040
chr1	protein coding	176176129	176176629	-	ENSG00000143207	RFWD2
chr1	PROMPT	176176794	176177031	+	PROMPT_uc001gku.1	PROMPT_uc001gku.1
chr1	protein coding	178511950	178512450	+	ENSG00000184909	C1ORF220
chr1	ncRNA	178530048	178530164	+	ENSG00000201347	RNA5SP69
chr1	protein coding	178694300	178694800	+	ENSG00000116191	RALGPS2
chr1	protein coding	178994939	178995439	+	ENSG00000116199	FAM20B
chr1	protein coding	179050512	179051012	+	ENSG00000186283	TOR3A
chr1	PROMPT	179050547	179051047	-	PROMPT_uc001gmd.2	PROMPT_uc001gmd.2
chr1	protein coding	179198319	179198819	-	ENSG00000143322	ABL2
chr1	protein coding	179262925	179263425	+	ENSG00000057252	SOAT1
chr1	protein coding	180123969	180124469	+	ENSG00000116260	QSOX1
chr1	protein coding	180199421	180199921	+	ENSG00000121454	LHX4
chr1	antisense	180244859	180245359	-	ENSG00000230124	RP5-1180C10.2
chr1	protein coding	180471589	180472089	-	ENSG00000135847	ACBD6
chr1	PROMPT	180472112	180472169	+	PROMPT_uc001gog.2	PROMPT_uc001gog.2
chr1	protein coding	180601140	180601640	+	ENSG00000143324	XPR1
chr1	antisense	180923523	180924023	-	ENSG00000232586	RP11-46A10.4
chr1	antisense	180945118	180945618	-	ENSG00000243155	RP11-46A10.5
chr1	protein coding	180991547	180992047	-	ENSG00000135823	STX6
chr1	protein coding	181003067	181003567	+	ENSG00000153029	MR1
chr1	PROMPT	181057135	181057635	-	PROMPT_uc001got.3	PROMPT_uc001got.3
chr1	protein coding	182360841	182361341	-	ENSG00000135821	GLUL
chr1	protein coding	182808504	182809004	+	ENSG00000135829	DHX9
chr1	protein coding	182992595	182993095	+	ENSG00000135862	LAMC1
chr1	protein coding	183441351	183441851	+	ENSG00000116698	SMG7
chr1	protein coding	183604392	183604892	-	ENSG00000162704	ARPC5
chr1	PROMPT	184020246	184020746	-	PROMPT_uc009wyg.2	PROMPT_uc009wyg.2
chr1	protein coding	184020811	184021311	+	ENSG00000198860	TSEN15
chr1	protein coding	184723547	184724047	-	ENSG00000116406	EDEM3
chr1	protein coding	184943182	184943682	-	ENSG00000135842	FAM129A
chr1	protein coding	185014496	185014996	+	ENSG00000121481	RNF2
chr1	protein coding	185125704	185126204	-	ENSG00000121486	TRMT1L
chr1	protein coding	186344325	186344825	-	ENSG00000047410	TPR
chr1	protein coding	186798085	186798585	+	ENSG00000116711	PLA2G4A
chr1	lincRNA	189118917	189119417	+	NONHSAG003775	NONHSAT008483
chr1	lincRNA	190449509	190450009	+	ENSG00000241505	RP11-161I10.1
chr1	pseudogene	192685313	192685783	+	ENSG00000231767	MIR4426
chr1	PROMPT	192777671	192777921	-	PROMPT_uc001gsl.2	PROMPT_uc001gsl.2
chr1	protein coding	192778169	192778669	+	ENSG00000116741	RGS2
chr1	protein coding	193028737	193029237	-	ENSG00000116750	UCHL5
chr1	antisense	193060186	193060686	-	ENSG00000272579	RP11-101E13.5
chr1	protein coding	193074744	193075244	-	ENSG00000023572	GLRX2
chr1	PROMPT	193090397	193090897	-	PROMPT_uc001gtb.2	PROMPT_uc001gtb.2
chr1	protein coding	193091147	193091647	+	ENSG00000134371	CDC73
chr1	protein coding	197115324	197115824	-	ENSG00000066279	ASPM
chr1	protein coding	197169172	197169672	-	ENSG00000177888	ZBTB41
chr1	protein coding	197744326	197744826	-	ENSG00000213047	DENND1B
chr1	PROMPT	197871209	197871686	-	PROMPT_uc001guh.2	PROMPT_uc001guh.2
chr1	protein coding	197871777	197872277	+	ENSG00000203724	C1orf53
chr1	protein coding	198126093	198126593	+	ENSG00000151414	NEK7
chr1	lincRNA	198906058	198906558	-	ENSG00000229989	MIR181A1HG
chr1	protein coding	200378684	200379184	-	ENSG00000162702	ZNF281
chr1	protein coding	200589362	200589862	-	ENSG00000118193	KIF14
chr1	PROMPT	200707362	200707862	-	PROMPT_uc001gvk.2	PROMPT_uc001gvk.2
chr1	protein coding	200708686	200709186	+	ENSG00000118200	CAMSAP2
chr1	protein coding	201140202	201140702	-	ENSG00000116857	TMEM9
chr1	PROMPT	201476346	201476601	+	PROMPT_uc001gws.2	PROMPT_uc001gws.2
chr1	PROMPT	201923909	201924409	-	PROMPT_uc001gxc.2	PROMPT_uc001gxc.2
chr1	protein coding	201924619	201925119	+	ENSG00000134375	TIMM17A
chr1	protein coding	201951500	201952000	+	ENSG00000176393	RNPEP
chr1	antisense	201964980	201965480	-	ENSG00000273478	RP11-465N4.5
chr1	antisense	201978981	201979481	-	ENSG00000234678	RP11-465N4.4
chr1	protein coding	202113369	202113869	-	ENSG00000143862	ARL8A
chr1	protein coding	202310608	202311108	-	ENSG00000077152	UBE2T
chr1	PROMPT	202311304	202311577	+	PROMPT_uc001gxx.3	PROMPT_uc001gxx.3
chr1	protein coding	202317827	202318327	+	ENSG00000077157	PPP1R12B
chr1	protein coding	202927200	202927700	-	ENSG00000159346	ADIPOR1
chr1	protein coding	202935908	202936408	-	ENSG00000159348	CYB5R1
chr1	PROMPT	202976069	202976391	-	PROMPT_uc009xai.1	PROMPT_uc009xai.1
chr1	protein coding	202976514	202977014	+	ENSG00000163444	TMEM183A
chr1	protein coding	203274619	203275119	+	ENSG00000159388	BTG2
chr1	protein coding	203595689	203596189	+	ENSG00000058668	ATP2B4
chr1	protein coding	203830731	203831231	+	ENSG00000182004	SNRPE
chr1	protein coding	204042243	204042743	+	ENSG00000143842	SOX13
chr1	pseudogene	204315904	204316386	-	ENSG00000219133	RP11-203F10.6
chr1	protein coding	204380419	204380919	-	ENSG00000158615	PPP1R15B
chr1	PROMPT	204380538	204381038	+	PROMPT_uc001hav.3	PROMPT_uc001hav.3
chr1	protein coding	204463352	204463852	-	ENSG00000133056	PIK3C2B
chr1	PROMPT	204464054	204464554	+	PROMPT_uc001hax.1	PROMPT_uc001hax.1
chr1	tRNA	204475655	204475727	+	chr1.tRNA54-LysTTT	chr1.tRNA54-LysTTT
chr1	tRNA	204476158	204476230	-	chr1.tRNA62-LysTTT	chr1.tRNA62-LysTTT
chr1	PROMPT	204485094	204485406	-	PROMPT_uc010pqw.1	PROMPT_uc010pqw.1
chr1	protein coding	204485511	204486011	+	ENSG00000198625	MDM4
chr1	protein coding	204654361	204654861	-	ENSG00000170382	LRRN2
chr1	protein coding	205090643	205091143	-	ENSG00000117222	RBBP5
chr1	protein coding	205180227	205180727	-	ENSG00000133059	DSTYK
chr1	protein coding	205290383	205290883	-	ENSG00000163545	NUAK2
chr1	protein coding	205473723	205474223	+	ENSG00000117266	CDK18
chr1	protein coding	205600590	205601090	-	ENSG00000158711	ELK4
chr1	protein coding	205718904	205719404	-	ENSG00000069275	NUCKS1
chr1	protein coding	205744088	205744588	-	ENSG00000117280	RAB7L1
chr1	protein coding	205782376	205782876	-	ENSG00000133065	SLC41A1
chr1	PROMPT	205782467	205782967	+	PROMPT_uc001hdh.1	PROMPT_uc001hdh.1
chr1	PROMPT	206137118	206137618	-	PROMPT_uc001hdr.3	PROMPT_uc001hdr.3
chr1	protein coding	206516200	206516700	+	ENSG00000163486	SRGAP2
chr1	protein coding	206643791	206644291	+	ENSG00000143466	IKBKE
chr1	protein coding	206680879	206681379	+	ENSG00000136653	RASSF5
chr1	protein coding	206785404	206785904	-	ENSG00000143486	EIF2D
chr1	PROMPT	206808242	206808727	-	PROMPT_uc001hei.2	PROMPT_uc001hei.2
chr1	protein coding	206808881	206809381	+	ENSG00000143479	DYRK3
chr1	protein coding	207225825	207226325	-	ENSG00000180667	YOD1
chr1	protein coding	207262187	207262687	+	ENSG00000123843	C4BPB
chr1	pseudogene	207323522	207323626	-	ENSG00000226565	RP11-164O23.5
chr1	lincRNA	207422412	207422912	+	ENSG00000237074	RP11-6J21.2
chr1	PROMPT	207494608	207494653	-	PROMPT_uc001hfp.3	PROMPT_uc001hfp.3
chr1	protein coding	207494853	207495353	+	ENSG00000196352	CD55
chr1	PROMPT	207925077	207925291	-	PROMPT_uc001hgc.2	PROMPT_uc001hgc.2
chr1	protein coding	207925402	207925902	+	ENSG00000117335	CD46
chr1	protein coding	208417165	208417665	-	ENSG00000076356	PLXNA2
chr1	protein coding	209825311	209825811	-	ENSG00000196878	LAMB3
chr1	protein coding	209957404	209957904	-	ENSG00000162757	C1orf74
chr1	protein coding	210001352	210001852	+	ENSG00000117597	DIEXF
chr1	protein coding	210406144	210406644	+	ENSG00000082497	SERTAD4
chr1	antisense	210406892	210407392	-	ENSG00000203706	SERTAD4-AS1
chr1	ncRNA	210547498	210547611	-	ENSG00000200972	RNU5A-8P
chr1	lincRNA	211556145	211556645	+	ENSG00000153363	LINC00467
chr1	protein coding	211751584	211752084	-	ENSG00000170385	SLC30A1
chr1	PROMPT	211752747	211753247	+	PROMPT_uc001hio.1	PROMPT_uc001hio.1
chr1	lincRNA	211813037	211813537	+	ENSG00000227764	RP11-354K1.1
chr1	protein coding	211848460	211848960	-	ENSG00000117650	NEK2
chr1	protein coding	212003614	212004114	-	ENSG00000123684	LPGAT1
chr1	protein coding	212208919	212209419	+	ENSG00000143476	DTL
chr1	PROMPT	212457866	212458366	-	PROMPT_uc001hjb.2	PROMPT_uc001hjb.2
chr1	protein coding	212458879	212459379	+	ENSG00000066027	PPP2R5A
chr1	antisense	212530760	212531260	+	ENSG00000229832	RP11-384C4.2
chr1	protein coding	212587743	212588243	-	ENSG00000065600	TMEM206
chr1	protein coding	212606229	212606729	+	ENSG00000117691	NENF
chr1	protein coding	212964624	212965124	-	ENSG00000117697	NSL1
chr1	protein coding	213188668	213189168	-	ENSG00000174606	ANGEL2
chr1	protein coding	213224589	213225089	+	ENSG00000136643	RPS6KC1
chr1	protein coding	214454445	214454945	+	ENSG00000143499	SMYD2
chr1	protein coding	214725292	214725792	-	ENSG00000152104	PTPN14
chr1	protein coding	214776538	214777038	+	ENSG00000117724	CENPF
chr1	protein coding	215740735	215741235	+	ENSG00000136636	KCTD3
chr1	PROMPT	215740952	215741452	-	PROMPT_uc001hks.2	PROMPT_uc001hks.2
chr1	protein coding	217803924	217804424	-	ENSG00000092978	GPATCH2
chr1	protein coding	218458629	218459129	+	ENSG00000067533	RRP15
chr1	protein coding	218519577	218520077	+	ENSG00000092969	TGFB2
chr1	protein coding	219347186	219347686	+	ENSG00000143353	LYPLAL1
chr1	ncRNA	219836719	219836809	+	ENSG00000252240	AC096643.1
chr1	protein coding	220219500	220220000	-	ENSG00000136628	EPRS
chr1	protein coding	220267444	220267944	+	ENSG00000067704	IARS2
chr1	protein coding	220445296	220445796	-	ENSG00000118873	RAB3GAP2
chr1	protein coding	220701568	220702068	+	ENSG00000116141	MARK1
chr1	PROMPT	220921103	220921471	-	PROMPT_uc001hmq.2	PROMPT_uc001hmq.2
chr1	protein coding	220921567	220922067	+	ENSG00000117791	2002-03-01
chr1	lincRNA	220998962	220999389	+	ENSG00000221571	RNU6ATAC35P
chr1	protein coding	221915018	221915518	-	ENSG00000143507	DUSP10
chr1	protein coding	222762775	222763275	-	ENSG00000143498	TAF1A
chr1	PROMPT	222763304	222763804	+	PROMPT_uc009xdz.1	PROMPT_uc009xdz.1
chr1	protein coding	222791428	222791928	+	ENSG00000154305	MIA3
chr1	protein coding	222885895	222886395	+	ENSG00000162819	BROX
chr1	protein coding	223889295	223889795	+	ENSG00000162909	CAPN2
chr1	protein coding	224033174	224033674	-	ENSG00000143514	TP53BP2
chr1	PROMPT	224033824	224034324	+	PROMPT_uc001hod.2	PROMPT_uc001hod.2
chr1	lincRNA	224142725	224143225	-	NONHSAG004413	NONHSAT009751
chr1	protein coding	224301789	224302289	+	ENSG00000143756	FBXO28
chr1	protein coding	224517589	224518089	-	ENSG00000143748	NVL
chr1	PROMPT	224518144	224518384	+	PROMPT_uc001hok.2	PROMPT_uc001hok.2
chr1	protein coding	224544552	224545052	+	ENSG00000143771	CNIH4
chr1	protein coding	225616127	225616627	-	ENSG00000143815	LBR
chr1	lincRNA	225652545	225653045	-	NONHSAG004448	NONHSAT009834
chr1	protein coding	225840344	225840844	-	ENSG00000154380	ENAH
chr1	protein coding	225965531	225966031	+	ENSG00000143742	SRP9
chr1	protein coding	225997794	225998294	+	ENSG00000143819	EPHX1
chr1	antisense	226033723	226034223	-	ENSG00000242861	RP11-285F7.2
chr1	protein coding	226069569	226070069	-	ENSG00000196187	TMEM63A
chr1	PROMPT	226070160	226070438	+	PROMPT_uc001hpm.1	PROMPT_uc001hpm.1
chr1	protein coding	226186532	226187032	-	ENSG00000143751	SDE2
chr1	PROMPT	226187317	226187625	+	PROMPT_uc001hpu.3	PROMPT_uc001hpu.3
chr1	PROMPT	226249300	226249800	-	PROMPT_uc010pvl.1	PROMPT_uc010pvl.1
chr1	PROMPT	226270706	226271206	-	PROMPT_uc001hpx.2	PROMPT_uc001hpx.2
chr1	protein coding	226373931	226374431	-	ENSG00000182827	ACBD3
chr1	protein coding	226595280	226595780	-	ENSG00000143799	PARP1
chr1	protein coding	226926524	226927024	-	ENSG00000143772	ITPKB
chr1	PROMPT	227057721	227058221	-	PROMPT_uc009xeo.1	PROMPT_uc009xeo.1
chr1	protein coding	227057885	227058385	+	ENSG00000143801	PSEN2
chr1	protein coding	227505675	227506175	-	ENSG00000143776	CDC42BPA
chr1	protein coding	227751244	227751744	+	ENSG00000181450	ZNF678
chr1	PROMPT	227916598	227917098	-	PROMPT_uc001hqx.3	PROMPT_uc001hqx.3
chr1	protein coding	227922612	227923112	-	ENSG00000081692	JMJD4
chr1	protein coding	228135099	228135599	-	ENSG00000143816	WNT9A
chr1	PROMPT	228135784	228136166	+	PROMPT_uc001hri.2	PROMPT_uc001hri.2
chr1	protein coding	228270361	228270861	+	ENSG00000143761	ARF1
chr1	PROMPT	228291203	228291703	+	PROMPT_uc001hrx.2	PROMPT_uc001hrx.2
chr1	protein coding	228296513	228297013	-	ENSG00000162910	MRPL55
chr1	PROMPT	228327077	228327577	-	PROMPT_uc001hsh.2	PROMPT_uc001hsh.2
chr1	protein coding	228327663	228328163	+	ENSG00000143774	GUK1
chr1	protein coding	228353516	228354016	+	ENSG00000181873	IBA57
chr1	protein coding	228400865	228401365	-	ENSG00000162913	C1orf145
chr1	protein coding	228594041	228594541	-	ENSG00000154370	TRIM11
chr1	antisense	228595082	228595582	+	ENSG00000231563	RP11-245P10.4
chr1	protein coding	228645065	228645560	-	ENSG00000181218	HIST3H2A
chr1	protein coding	228674762	228675262	+	ENSG00000168159	RNF187
chr1	ncRNA	228743494	228743602	+	ENSG00000202056	RNA5SP19
chr1	ncRNA	228788183	228788307	+	ENSG00000206878	SNORA51
chr1	protein coding	228870824	228871324	+	ENSG00000116574	RHOU
chr1	antisense	229455150	229455650	+	ENSG00000237481	RP4-803J11.2
chr1	protein coding	229693942	229694442	-	ENSG00000135776	ABCB10
chr1	protein coding	229761981	229762481	+	ENSG00000135763	URB2
chr1	protein coding	230778235	230778735	+	ENSG00000135775	COG2
chr1	protein coding	231114121	231114621	-	ENSG00000143643	TTC13
chr1	protein coding	231376953	231377453	+	ENSG00000116906	GNPAT
chr1	protein coding	231473098	231473598	-	ENSG00000116903	EXOC8
chr1	PROMPT	231663800	231664300	-	PROMPT_uc001huw.2	PROMPT_uc001huw.2
chr1	protein coding	232696804	232697304	-	ENSG00000116991	SIPA1L2
chr1	PROMPT	233085731	233086231	-	PROMPT_uc001hvi.2	PROMPT_uc001hvi.2
chr1	protein coding	233086351	233086851	+	ENSG00000135778	NTPCR
chr1	protein coding	233430959	233431459	-	ENSG00000135749	PCNXL2
chr1	protein coding	233463514	233464014	+	ENSG00000143674	MLK4
chr1	protein coding	233749750	233750250	+	ENSG00000135750	KCNK1
chr1	protein coding	234040679	234041179	+	ENSG00000183780	SLC35F3
chr1	antisense	234508839	234509339	-	ENSG00000231663	RP5-827C21.4
chr1	protein coding	234509202	234509702	+	ENSG00000168275	COA6
chr1	protein coding	234614349	234614849	-	ENSG00000059588	TARBP1
chr1	PROMPT	234614972	234615311	+	PROMPT_uc001hwd.2	PROMPT_uc001hwd.2
chr1	protein coding	234744771	234745271	-	ENSG00000168264	IRF2BP2
chr1	enhancer	234748100	234748600	+	ENH24_plus	ENH24_plus
chr1	enhancer	234748431	234748931	-	ENH24_minus	ENH24_minus
chr1	PROMPT	235530105	235530571	-	PROMPT_uc010pxq.1	PROMPT_uc010pxq.1
chr1	protein coding	235530675	235531175	+	ENSG00000116957	TBCE
chr1	protein coding	235667281	235667781	-	ENSG00000162885	B3GALNT2
chr1	PROMPT	235668017	235668250	+	PROMPT_uc001hxc.2	PROMPT_uc001hxc.2
chr1	protein coding	236046440	236046940	-	ENSG00000143669	LYST
chr1	antisense	236713080	236713580	-	ENSG00000230325	RP11-385F5.4
chr1	protein coding	236767304	236767804	-	ENSG00000119285	HEATR1
chr1	PROMPT	236767951	236768244	+	PROMPT_uc001hyd.1	PROMPT_uc001hyd.1
chr1	protein coding	236958610	236959110	+	ENSG00000116984	MTR
chr1	protein coding	241682561	241683061	-	ENSG00000091483	FH
chr1	PROMPT	241803852	241804352	+	PROMPT_uc001hza.2	PROMPT_uc001hza.2
chr1	PROMPT	242010902	242011402	-	PROMPT_uc001hzh.2	PROMPT_uc001hzh.2
chr1	protein coding	242011269	242011769	+	ENSG00000174371	EXO1
chr1	pseudogene	243138307	243138386	+	ENSG00000230199	RP11-331N16.1
chr1	protein coding	243418150	243418650	-	ENSG00000143702	CEP170
chr1	protein coding	244614936	244615436	-	ENSG00000035687	ADSS
chr1	protein coding	244816237	244816737	+	ENSG00000121644	DESI2
chr1	PROMPT	244998023	244998291	-	PROMPT_uc001iar.2	PROMPT_uc001iar.2
chr1	protein coding	244998624	244999124	+	ENSG00000203667	COX20
chr1	protein coding	245133007	245133507	+	ENSG00000203666	EFCAB2
chr1	protein coding	246670114	246670614	-	ENSG00000185420	SMYD3
chr1	protein coding	246729126	246729626	-	ENSG00000162851	TFB2M
chr1	protein coding	246887349	246887849	+	ENSG00000143653	SCCPDH
chr1	protein coding	247094780	247095280	-	ENSG00000153207	AHCTF1
chr1	pseudogene	247263499	247263999	-	PGOHUM00000251103	PGOHUM00000251103
chr1	protein coding	247494648	247495148	-	ENSG00000162714	ZNF496
chr1	protein coding	249120332	249120832	-	ENSG00000175137	SH3BP5L
chr1	protein coding	249132409	249132909	+	ENSG00000171161	ZNF672
chr1	protein coding	249152843	249153343	-	ENSG00000171163	ZNF692
chr1	tRNA	249168054	249168159	+	chr1.tRNA58-LeuCAA	chr1.tRNA58-LeuCAA
chr10	protein coding	977064	977564	-	ENSG00000107929	LARP4B
chr10	protein coding	1034338	1034838	+	ENSG00000107937	GTPBP4
chr10	protein coding	1094610	1095110	-	ENSG00000067064	IDI1
chr10	protein coding	1779170	1779670	-	ENSG00000185736	ADARB2
chr10	PROMPT	1779854	1780145	+	PROMPT_uc009xhq.2	PROMPT_uc009xhq.2
chr10	protein coding	3214503	3215003	-	ENSG00000107959	PITRM1
chr10	protein coding	3826973	3827473	-	ENSG00000067082	KLF6
chr10	PROMPT	3827746	3828246	+	PROMPT_uc010qaj.1	PROMPT_uc010qaj.1
chr10	protein coding	5454514	5455014	+	ENSG00000173848	NET1
chr10	protein coding	5708058	5708558	-	ENSG00000196372	ASB13
chr10	PROMPT	5726244	5726537	-	PROMPT_uc001iij.2	PROMPT_uc001iij.2
chr10	protein coding	5726801	5727301	+	ENSG00000108021	FAM208B
chr10	tRNA	5895674	5895746	-	chr10.tRNA6-ValTAC	chr10.tRNA6-ValTAC
chr10	protein coding	6130950	6131450	+	ENSG00000134453	RBM17
chr10	lincRNA	6779344	6779844	+	ENSG00000223784	RP11-554I8.2
chr10	lincRNA	6821560	6822060	+	ENSG00000238266	LINC00707
chr10	protein coding	7830092	7830592	+	ENSG00000165629	ATP5C1
chr10	PROMPT	7859995	7860331	-	PROMPT_uc010qbd.1	PROMPT_uc010qbd.1
chr10	protein coding	7860467	7860967	+	ENSG00000165632	TAF3
chr10	protein coding	11653253	11653753	-	ENSG00000148429	USP6NL
chr10	protein coding	11784365	11784865	+	ENSG00000134463	ECHDC3
chr10	protein coding	11865338	11865838	+	ENSG00000148426	PROSER2
chr10	protein coding	12084669	12085169	-	ENSG00000151461	UPF2
chr10	protein coding	12110971	12111471	+	ENSG00000181192	DHTKD1
chr10	PROMPT	12170978	12171478	-	PROMPT_uc001ile.2	PROMPT_uc001ile.2
chr10	protein coding	12237643	12238143	-	ENSG00000165609	NUDT5
chr10	protein coding	12391481	12391981	+	ENSG00000183049	CAMK1D
chr10	protein coding	13203554	13204054	+	ENSG00000065328	MCM10
chr10	protein coding	13343912	13344412	-	ENSG00000107537	PHYH
chr10	protein coding	13389797	13390297	-	ENSG00000086475	SEPHS1
chr10	protein coding	14880163	14880663	+	ENSG00000187522	HSPA14
chr10	protein coding	14995931	14996431	-	ENSG00000152457	DCLRE1C
chr10	protein coding	15001438	15001938	+	ENSG00000197889	MEIG1
chr10	pseudogene	15060049	15060153	-	PGOHUM00000238363	PGOHUM00000238363
chr10	protein coding	15139179	15139679	+	ENSG00000152464	RPP38
chr10	protein coding	15902019	15902519	-	ENSG00000148481	FAM188A
chr10	protein coding	16478942	16479442	+	ENSG00000165983	PTER
chr10	protein coding	16859027	16859527	-	ENSG00000148484	RSU1
chr10	antisense	17271484	17271984	-	ENSG00000229124	VIM-AS1
chr10	protein coding	17658876	17659376	-	ENSG00000165996	PTPLA
chr10	PROMPT	17685397	17685897	-	PROMPT_uc010qcf.1	PROMPT_uc010qcf.1
chr10	protein coding	17686124	17686624	+	ENSG00000136738	STAM
chr10	antisense	18834080	18834580	-	ENSG00000240291	RP11-499P20.2
chr10	protein coding	21785691	21786191	-	ENSG00000204682	CASC10
chr10	PROMPT	21815500	21815799	+	PROMPT_uc009xkd.2	PROMPT_uc009xkd.2
chr10	protein coding	21823094	21823594	+	ENSG00000078403	MLLT10
chr10	protein coding	22292198	22292698	-	ENSG00000136770	DNAJC1
chr10	tRNA	22518438	22518511	-	chr10.tRNA4-AsnGTT	chr10.tRNA4-AsnGTT
chr10	protein coding	23002984	23003484	-	ENSG00000150867	PIP4K2A
chr10	protein coding	23384435	23384935	+	ENSG00000148450	MSRB2
chr10	pseudogene	23425852	23426352	+	ENSG00000229932	YWHAZP3
chr10	protein coding	23728198	23728698	+	ENSG00000165312	OTUD1
chr10	protein coding	25012097	25012597	-	ENSG00000107863	ARHGAP21
chr10	protein coding	25305587	25306087	+	ENSG00000185875	THNSL1
chr10	protein coding	26986588	26987088	+	ENSG00000148459	PDSS1
chr10	antisense	27006564	27007064	+	ENSG00000235843	RP13-16H11.5
chr10	protein coding	27149516	27150016	-	ENSG00000136754	ABI1
chr10	protein coding	27388921	27389421	-	ENSG00000107890	ANKRD26
chr10	protein coding	27443695	27444195	-	ENSG00000136758	YME1L1
chr10	protein coding	27530559	27531059	-	ENSG00000107897	ACBD5
chr10	protein coding	27793197	27793697	+	ENSG00000099246	RAB18
chr10	protein coding	28034489	28034989	-	ENSG00000150051	MKX
chr10	antisense	28821172	28821672	-	ENSG00000254635	WAC-AS1
chr10	protein coding	28821422	28821922	+	ENSG00000095787	WAC
chr10	protein coding	28966271	28966771	+	ENSG00000095739	BAMBI
chr10	protein coding	30025210	30025710	-	ENSG00000197321	SVIL
chr10	PROMPT	30722294	30722794	-	PROMPT_uc001ivi.1	PROMPT_uc001ivi.1
chr10	protein coding	30722866	30723366	+	ENSG00000107968	MAP3K8
chr10	protein coding	32217242	32217742	-	ENSG00000165322	ARHGAP12
chr10	PROMPT	32217858	32218338	+	PROMPT_uc001ivz.1	PROMPT_uc001ivz.1
chr10	protein coding	32344859	32345359	-	ENSG00000170759	KIF5B
chr10	protein coding	32667226	32667726	-	ENSG00000120616	EPC1
chr10	protein coding	35103753	35104253	-	ENSG00000148498	PARD3
chr10	protein coding	35379070	35379570	-	ENSG00000108094	CUL2
chr10	protein coding	35415719	35416219	+	ENSG00000095794	CREM
chr10	antisense	35624829	35625329	-	ENSG00000271335	RP11-324I22.4
chr10	protein coding	36812662	36813162	-	ENSG00000229644	NAMPTL
chr10	antisense	38146668	38147168	+	ENSG00000236514	RP11-162G10.5
chr10	PROMPT	38299152	38299454	-	PROMPT_uc001izg.2	PROMPT_uc001izg.2
chr10	protein coding	38299578	38300078	+	ENSG00000189180	ZNF33A
chr10	protein coding	38383264	38383764	+	ENSG00000075407	ZNF37A
chr10	pseudogene	38691506	38691730	-	PGOHUM00000264179	PGOHUM00000264179
chr10	lincRNA	42529283	42529783	+	NONHSAG005675	NONHSAT012852
chr10	lincRNA	42598301	42598801	-	NONHSAG005676	NONHSAT012853
chr10	protein coding	43278249	43278749	+	ENSG00000165733	BMS1
chr10	protein coding	43904114	43904614	-	ENSG00000169813	HNRNPF
chr10	PROMPT	43932128	43932217	-	PROMPT_uc010qfb.1	PROMPT_uc010qfb.1
chr10	protein coding	44069566	44070066	-	ENSG00000196793	ZNF239
chr10	protein coding	46089854	46090354	-	ENSG00000165406	2008-03-01
chr10	protein coding	46167728	46168228	-	ENSG00000172671	ZFAND4
chr10	protein coding	46222648	46223148	+	ENSG00000172661	FAM21C
chr10	antisense	46951472	46951972	+	ENSG00000231187	RP11-38L15.3
chr10	pseudogene	47179563	47179883	-	PGOHUM00000262844	PGOHUM00000262844
chr10	protein coding	49514698	49515198	+	ENSG00000107643	MAPK8
chr10	pseudogene	50759360	50759576	+	PGOHUM00000238784	PGOHUM00000238784
chr10	protein coding	51130215	51130715	-	ENSG00000227345	PARG
chr10	protein coding	51187938	51188438	+	ENSG00000174196	FAM21D
chr10	protein coding	51565108	51565608	+	ENSG00000138293	NCOA4
chr10	protein coding	51622865	51623365	-	ENSG00000138297	TIMM23
chr10	lincRNA	51732523	51733023	+	ENSG00000178440	LINC00843
chr10	pseudogene	51742069	51742170	+	PGOHUM00000238792	PGOHUM00000238792
chr10	protein coding	51748078	51748578	+	ENSG00000204149	AGAP6
chr10	protein coding	51827648	51828148	+	ENSG00000099290	FAM21A
chr10	protein coding	53458855	53459355	-	ENSG00000177613	CSTF2T
chr10	protein coding	54074056	54074556	+	ENSG00000107984	DKK1
chr10	protein coding	58120536	58121036	-	ENSG00000122952	ZWINT
chr10	PROMPT	58121220	58121627	+	PROMPT_uc001jjx.1	PROMPT_uc001jjx.1
chr10	protein coding	60028818	60029318	+	ENSG00000122873	CISD1
chr10	protein coding	60094735	60095235	+	ENSG00000072401	UBE2D1
chr10	PROMPT	60144728	60145035	-	PROMPT_uc001jkf.2	PROMPT_uc001jkf.2
chr10	protein coding	60144782	60145282	+	ENSG00000108064	TFAM
chr10	protein coding	60272900	60273400	+	ENSG00000122870	BICC1
chr10	protein coding	61665914	61666414	-	ENSG00000108091	CCDC6
chr10	PROMPT	61666701	61667116	+	PROMPT_uc001jks.3	PROMPT_uc001jks.3
chr10	protein coding	62538089	62538589	+	ENSG00000170312	CDK1
chr10	PROMPT	63660611	63660956	-	PROMPT_uc010qil.1	PROMPT_uc010qil.1
chr10	protein coding	63661059	63661559	+	ENSG00000150347	ARID5B
chr10	protein coding	64027966	64028466	-	ENSG00000182010	RTKN2
chr10	protein coding	64564516	64565016	+	ENSG00000181915	ADO
chr10	protein coding	64893050	64893550	+	ENSG00000148572	NRBF2
chr10	protein coding	65225222	65225722	-	ENSG00000171988	JMJD1C
chr10	protein coding	65281123	65281623	+	ENSG00000165476	REEP3
chr10	PROMPT	65281148	65281648	-	PROMPT_uc009xpl.1	PROMPT_uc009xpl.1
chr10	lincRNA	67330096	67330596	+	ENSG00000228065	RP11-222A11.1
chr10	lincRNA	69609283	69609783	+	ENSG00000272892	RP11-57G10.8
chr10	protein coding	69644427	69644927	+	ENSG00000096717	SIRT1
chr10	protein coding	69834605	69835105	-	ENSG00000148634	HERC4
chr10	protein coding	69865912	69866412	+	ENSG00000138347	MYPN
chr10	PROMPT	69866062	69866562	-	PROMPT_uc001jnl.1	PROMPT_uc001jnl.1
chr10	protein coding	70166551	70167051	-	ENSG00000204130	RUFY2
chr10	protein coding	70231379	70231879	-	ENSG00000138346	DNA2
chr10	protein coding	70286731	70287231	-	ENSG00000122912	SLC25A16
chr10	pseudogene	70304246	70304590	-	ENSG00000214881	TMEM14D
chr10	protein coding	70480769	70481269	+	ENSG00000060339	CCAR1
chr10	protein coding	70661034	70661534	+	ENSG00000107625	DDX50
chr10	protein coding	70715884	70716384	+	ENSG00000165732	DDX21
chr10	protein coding	70748487	70748987	+	ENSG00000198954	KIAA1279
chr10	protein coding	70847862	70848362	+	ENSG00000122862	SRGN
chr10	PROMPT	70883518	70883707	-	PROMPT_uc001jpb.2	PROMPT_uc001jpb.2
chr10	PROMPT	70939458	70939670	-	PROMPT_uc001jpe.1	PROMPT_uc001jpe.1
chr10	protein coding	70939988	70940488	+	ENSG00000156502	SUPV3L1
chr10	protein coding	71892190	71892690	-	ENSG00000042286	AIFM2
chr10	protein coding	71929779	71930279	-	ENSG00000079332	SAR1A
chr10	PROMPT	71930478	71930978	+	PROMPT_uc010qjh.1	PROMPT_uc010qjh.1
chr10	protein coding	71993167	71993667	-	ENSG00000180817	PPA1
chr10	protein coding	72164135	72164635	+	ENSG00000148730	EIF4EBP2
chr10	protein coding	72575717	72576217	+	ENSG00000166224	SGPL1
chr10	protein coding	72648041	72648541	-	ENSG00000166228	PCBD1
chr10	protein coding	72972327	72972827	+	ENSG00000107731	UNC5B
chr10	protein coding	73610626	73611126	-	ENSG00000197746	PSAP
chr10	protein coding	73724123	73724623	+	ENSG00000122863	CHST3
chr10	protein coding	73975787	73976287	+	ENSG00000166295	ANAPC16
chr10	lincRNA	74008159	74008659	-	NONHSAG006171	NONHSAT013914
chr10	PROMPT	74032011	74032341	-	PROMPT_uc001jsx.1	PROMPT_uc001jsx.1
chr10	protein coding	74033678	74034178	+	ENSG00000168209	DDIT4
chr10	enhancer	74057604	74058104	-	ENH256_minus	ENH256_minus
chr10	protein coding	74114488	74114988	-	ENSG00000148719	DNAJB12
chr10	protein coding	74385399	74385899	-	ENSG00000107745	MICU1
chr10	PROMPT	74386061	74386285	+	PROMPT_uc001jtb.1	PROMPT_uc001jtb.1
chr10	protein coding	74451889	74452389	+	ENSG00000156026	MCU
chr10	PROMPT	74855957	74856457	+	PROMPT_uc010qka.1	PROMPT_uc010qka.1
chr10	protein coding	74856232	74856732	-	ENSG00000122884	P4HA1
chr10	protein coding	74870217	74870717	+	ENSG00000166321	NUDT13
chr10	antisense	74884663	74885163	-	ENSG00000272599	RP11-152N13.16
chr10	antisense	75007118	75007618	+	ENSG00000236756	DNAJC9-AS1
chr10	antisense	75012549	75013049	+	ENSG00000227540	RP11-152N13.5
chr10	protein coding	75173334	75173834	-	ENSG00000138279	ANXA7
chr10	antisense	75385754	75386254	+	ENSG00000268584	RP11-464F9.20
chr10	lincRNA	75489772	75490272	-	ENSG00000242288	RP11-464F9.1
chr10	PROMPT	75503521	75504021	-	PROMPT_uc010qkn.1	PROMPT_uc010qkn.1
chr10	protein coding	75504120	75504620	+	ENSG00000176986	SEC24C
chr10	PROMPT	75541209	75541709	-	PROMPT_uc001jvb.2	PROMPT_uc001jvb.2
chr10	protein coding	75633843	75634343	-	ENSG00000148660	CAMK2G
chr10	protein coding	75910960	75911460	+	ENSG00000156110	ADK
chr10	PROMPT	76585364	76585864	-	PROMPT_uc001jwm.1	PROMPT_uc001jwm.1
chr10	PROMPT	76969693	76970193	-	PROMPT_uc001jwz.2	PROMPT_uc001jwz.2
chr10	protein coding	76969912	76970412	+	ENSG00000165637	VDAC2
chr10	protein coding	76995288	76995788	-	ENSG00000165644	COMTD1
chr10	ncRNA	79536709	79536813	-	ENSG00000199664	RNU6-1266P
chr10	protein coding	79685878	79686378	-	ENSG00000151208	DLG5
chr10	protein coding	79788803	79789303	-	ENSG00000148606	POLR3A
chr10	protein coding	79793518	79794018	+	ENSG00000138326	RPS24
chr10	protein coding	80828792	80829292	+	ENSG00000108175	ZMIZ1
chr10	protein coding	81107225	81107725	+	ENSG00000108179	PPIF
chr10	protein coding	81272357	81272857	+	ENSG00000253626	EIF5AL1
chr10	lincRNA	81585658	81586158	+	ENSG00000272447	RP11-182L21.6
chr10	lincRNA	81585850	81586350	-	ENSG00000225484	RP11-773D16.1
chr10	protein coding	81838402	81838902	+	ENSG00000133678	TMEM254
chr10	protein coding	81964828	81965328	-	ENSG00000122359	ANXA11
chr10	lincRNA	81967466	81967966	+	ENSG00000237523	LINC00857
chr10	pseudogene	81993417	81993542	+	PGOHUM00000238858	PGOHUM00000238858
chr10	protein coding	85899196	85899696	+	ENSG00000165678	GHITM
chr10	protein coding	86088342	86088842	+	ENSG00000107771	CCSER2
chr10	protein coding	88281072	88281572	-	ENSG00000062650	WAPAL
chr10	antisense	88281702	88282202	+	ENSG00000227896	RP11-77P6.2
chr10	PROMPT	88515664	88516164	-	PROMPT_uc001kdy.2	PROMPT_uc001kdy.2
chr10	protein coding	88516407	88516907	+	ENSG00000107779	BMPR1A
chr10	protein coding	88854123	88854623	-	ENSG00000148672	GLUD1
chr10	lincRNA	89102493	89102993	+	ENSG00000224914	LINC00863
chr10	pseudogene	89221353	89221490	+	PGOHUM00000238873	PGOHUM00000238873
chr10	PROMPT	89264065	89264565	-	PROMPT_uc001keu.2	PROMPT_uc001keu.2
chr10	protein coding	89264632	89265132	+	ENSG00000107789	MINPP1
chr10	protein coding	89419370	89419870	+	ENSG00000198682	PAPSS2
chr10	protein coding	89622870	89623370	+	ENSG00000171862	PTEN
chr10	protein coding	90639491	90639991	+	ENSG00000138134	STAMBPL1
chr10	PROMPT	90639892	90640392	-	PROMPT_uc001kfk.2	PROMPT_uc001kfk.2
chr10	protein coding	90750414	90750914	+	ENSG00000026103	FAS
chr10	protein coding	91087651	91088151	+	ENSG00000119917	IFIT3
chr10	protein coding	91173814	91174314	-	ENSG00000107798	LIPA
chr10	protein coding	91404715	91405215	-	ENSG00000152782	PANK1
chr10	antisense	91405039	91405539	+	ENSG00000232936	RP11-80H5.2
chr10	protein coding	91461367	91461867	+	ENSG00000138182	KIF20B
chr10	protein coding	92631473	92631973	+	ENSG00000148688	RPP30
chr10	protein coding	92979908	92980408	+	ENSG00000180628	PCGF5
chr10	protein coding	93170096	93170596	+	ENSG00000165338	HECTD2
chr10	protein coding	93392311	93392811	-	ENSG00000119938	PPP1R3C
chr10	PROMPT	93557636	93558091	-	PROMPT_uc001khp.2	PROMPT_uc001khp.2
chr10	protein coding	93558069	93558569	+	ENSG00000107854	TNKS2
chr10	protein coding	93668740	93669240	-	ENSG00000174721	FGFBP3
chr10	PROMPT	93682989	93683489	-	PROMPT_uc009xua.1	PROMPT_uc009xua.1
chr10	protein coding	93683526	93684026	+	ENSG00000095564	BTAF1
chr10	protein coding	94050920	94051420	+	ENSG00000198060	2005-03-01
chr10	ncRNA	94200968	94201061	-	ENSG00000207895	AL161652.1
chr10	protein coding	94333333	94333833	-	ENSG00000119912	IDE
chr10	protein coding	94353043	94353543	+	ENSG00000138160	KIF11
chr10	protein coding	95241574	95242074	-	ENSG00000138119	MYOF
chr10	protein coding	95256389	95256889	+	ENSG00000138180	CEP55
chr10	protein coding	95461829	95462329	-	ENSG00000148690	FRA10AC1
chr10	protein coding	95653730	95654230	+	ENSG00000176273	SLC35G1
chr10	protein coding	96122216	96122716	-	ENSG00000173145	NOC3L
chr10	protein coding	96162261	96162761	+	ENSG00000108239	TBC1D12
chr10	protein coding	96305547	96306047	+	ENSG00000119969	HELLS
chr10	protein coding	97050281	97050781	-	ENSG00000107438	PDLIM1
chr10	protein coding	97415963	97416463	-	ENSG00000059573	ALDH18A1
chr10	protein coding	97453400	97453900	-	ENSG00000119977	TCTN3
chr10	lincRNA	97889472	97889972	+	ENSG00000177853	ZNF518A
chr10	PROMPT	98346386	98346886	+	PROMPT_uc001kmm.3	PROMPT_uc001kmm.3
chr10	protein coding	98346709	98347209	-	ENSG00000077147	TM9SF3
chr10	protein coding	98592017	98592517	+	ENSG00000196233	LCOR
chr10	antisense	98752207	98752707	+	ENSG00000231025	RP11-175O19.4
chr10	protein coding	99079022	99079522	+	ENSG00000165879	FRAT1
chr10	protein coding	99093958	99094458	-	ENSG00000181274	FRAT2
chr10	protein coding	99160627	99161127	-	ENSG00000052749	RRP12
chr10	protein coding	99185917	99186417	+	ENSG00000171314	PGAM1
chr10	protein coding	99205927	99206427	+	ENSG00000171307	ZDHHC16
chr10	protein coding	99258051	99258551	-	ENSG00000155229	MMS19
chr10	protein coding	99446580	99447080	-	ENSG00000119986	AVPI1
chr10	PROMPT	99472835	99473335	-	PROMPT_uc001koj.3	PROMPT_uc001koj.3
chr10	protein coding	99496878	99497378	+	ENSG00000155256	ZFYVE27
chr10	protein coding	99894387	99894887	+	ENSG00000166024	R3HCC1L
chr10	protein coding	100206184	100206684	-	ENSG00000107521	HPS1
chr10	protein coding	101379866	101380366	-	ENSG00000155287	SLC25A28
chr10	antisense	101380812	101381312	+	ENSG00000260475	RP11-85A1.3
chr10	protein coding	101491357	101491857	-	ENSG00000014919	COX15
chr10	protein coding	101542489	101542989	+	ENSG00000023839	ABCC2
chr10	protein coding	101769176	101769676	-	ENSG00000107554	DNMBP
chr10	protein coding	102026937	102027437	-	ENSG00000095485	CWF19L1
chr10	protein coding	102045969	102046469	-	ENSG00000196072	BLOC1S2
chr10	antisense	102105647	102106147	-	ENSG00000231188	RP11-34D15.2
chr10	PROMPT	102106276	102106348	-	PROMPT_uc001kqy.2	PROMPT_uc001kqy.2
chr10	protein coding	102106881	102107381	+	ENSG00000099194	SCD
chr10	lincRNA	102133372	102133872	+	ENSG00000235823	LINC00263
chr10	antisense	102671996	102672496	-	ENSG00000272572	RP11-179B2.2
chr10	protein coding	102672326	102672826	+	ENSG00000119906	FAM178A
chr10	antisense	102744871	102745371	-	ENSG00000236662	RP11-108L7.4
chr10	protein coding	102747124	102747624	+	ENSG00000107815	C10orf2
chr10	protein coding	102790991	102791491	+	ENSG00000107819	SFXN3
chr10	protein coding	103113820	103114320	+	ENSG00000166167	BTRC
chr10	protein coding	103347527	103348027	-	ENSG00000166169	POLL
chr10	protein coding	103454552	103455052	-	ENSG00000107829	FBXW4
chr10	protein coding	103578196	103578696	-	ENSG00000198408	MGEA5
chr10	protein coding	103815450	103815950	-	ENSG00000120029	C10orf76
chr10	PROMPT	103816108	103816304	+	PROMPT_uc009xwy.1	PROMPT_uc009xwy.1
chr10	protein coding	103825147	103825647	+	ENSG00000166189	HPS6
chr10	protein coding	103879710	103880210	-	ENSG00000198728	LDB1
chr10	PROMPT	103880352	103880852	+	PROMPT_uc009xwz.2	PROMPT_uc009xwz.2
chr10	protein coding	103892787	103893287	+	ENSG00000148840	PPRC1
chr10	protein coding	103986085	103986585	+	ENSG00000119915	ELOVL3
chr10	protein coding	104005289	104005789	+	ENSG00000107862	GBF1
chr10	protein coding	104153867	104154367	+	ENSG00000077150	NFKB2
chr10	protein coding	104191918	104192418	-	ENSG00000107874	CUEDC2
chr10	protein coding	104261982	104262482	-	ENSG00000138107	ACTR1A
chr10	protein coding	104404253	104404753	+	ENSG00000171206	TRIM8
chr10	protein coding	104474295	104474795	+	ENSG00000156398	SFXN2
chr10	PROMPT	104613901	104614268	-	PROMPT_uc001kwh.2	PROMPT_uc001kwh.2
chr10	protein coding	104678050	104678550	+	ENSG00000148842	CNNM2
chr10	protein coding	104952556	104953056	-	ENSG00000076685	NT5C2
chr10	protein coding	105005644	105006144	+	ENSG00000235376	RPEL1
chr10	protein coding	105110391	105110891	-	ENSG00000156374	PCGF6
chr10	protein coding	105127724	105128224	+	ENSG00000148835	TAF5
chr10	protein coding	105155723	105156223	-	ENSG00000173915	USMG5
chr10	protein coding	105238497	105238997	-	ENSG00000183128	CALHM3
chr10	antisense	105368376	105368876	+	ENSG00000273108	RP11-416N2.4
chr10	protein coding	105677463	105677963	-	ENSG00000107960	OBFC1
chr10	PROMPT	105726281	105726781	-	PROMPT_uc001kxo.1	PROMPT_uc001kxo.1
chr10	protein coding	105726959	105727459	+	ENSG00000065613	SLK
chr10	protein coding	105881816	105882316	+	ENSG00000156384	SFR1
chr10	protein coding	106097662	106098162	-	ENSG00000148841	ITPRIP
chr10	protein coding	111682811	111683311	-	ENSG00000108039	XPNPEP1
chr10	protein coding	111967363	111967863	+	ENSG00000119950	MXI1
chr10	protein coding	112064209	112064709	-	ENSG00000119953	SMNDC1
chr10	PROMPT	112257022	112257495	-	PROMPT_uc001kzd.2	PROMPT_uc001kzd.2
chr10	protein coding	112257596	112258096	+	ENSG00000138166	DUSP5
chr10	PROMPT	112326783	112327061	-	PROMPT_uc001kze.2	PROMPT_uc001kze.2
chr10	protein coding	112327449	112327949	+	ENSG00000108055	SMC3
chr10	antisense	112631491	112631991	-	ENSG00000203497	PDCD4-AS1
chr10	protein coding	112631565	112632065	+	ENSG00000150593	PDCD4
chr10	protein coding	112679301	112679801	+	ENSG00000108061	SHOC2
chr10	protein coding	114206172	114206672	-	ENSG00000023041	ZDHHC6
chr10	ncRNA	114583249	114583749	+	ENSG00000260917	RP11-57H14.4
chr10	protein coding	114710009	114710509	+	ENSG00000148737	TCF7L2
chr10	antisense	114711134	114711634	-	ENSG00000233547	RP11-57H14.2
chr10	protein coding	115438942	115439442	+	ENSG00000165806	CASP7
chr10	protein coding	115803806	115804306	+	ENSG00000043591	ADRB1
chr10	protein coding	115933479	115933979	-	ENSG00000165813	C10orf118
chr10	protein coding	116444262	116444762	-	ENSG00000099204	ABLIM1
chr10	protein coding	116581503	116582003	+	ENSG00000151553	FAM160B1
chr10	protein coding	116697952	116698452	+	ENSG00000165832	TRUB1
chr10	protein coding	119134478	119134978	-	ENSG00000165650	PDZD8
chr10	protein coding	119805614	119806114	-	ENSG00000107560	RAB11FIP2
chr10	protein coding	120101340	120101840	-	ENSG00000165669	FAM204A
chr10	protein coding	120514261	120514761	-	ENSG00000151893	CACUL1
chr10	PROMPT	120514860	120515117	+	PROMPT_uc010qst.1	PROMPT_uc010qst.1
chr10	protein coding	120789228	120789728	+	ENSG00000188613	NANOS1
chr10	protein coding	120839816	120840316	-	ENSG00000107581	EIF3A
chr10	protein coding	120863598	120864098	+	ENSG00000119979	FAM45A
chr10	protein coding	120937845	120938345	-	ENSG00000165672	PRDX3
chr10	protein coding	120967101	120967601	+	ENSG00000198873	GRK5
chr10	protein coding	121301720	121302220	-	ENSG00000148908	RGS10
chr10	protein coding	121356041	121356541	-	ENSG00000151923	TIAL1
chr10	PROMPT	121356829	121357329	+	PROMPT_uc001lei.1	PROMPT_uc001lei.1
chr10	protein coding	121410882	121411382	+	ENSG00000151929	BAG3
chr10	protein coding	121485609	121486109	+	ENSG00000198825	INPP5F
chr10	PROMPT	121651502	121652002	-	PROMPT_uc001leu.1	PROMPT_uc001leu.1
chr10	protein coding	121651568	121652068	-	ENSG00000197771	MCMBP
chr10	pseudogene	122114218	122114718	-	ENSG00000220842	RP11-572P18.1
chr10	protein coding	122610687	122611187	+	ENSG00000120008	WDR11
chr10	lincRNA	122739713	122740213	-	ENSG00000227307	RP11-95I16.2
chr10	antisense	123687827	123688327	+	ENSG00000226864	ATE1-AS1
chr10	protein coding	123734232	123734732	-	ENSG00000107672	NSMCE4A
chr10	protein coding	123748689	123749189	+	ENSG00000138162	TACC2
chr10	protein coding	124134212	124134712	+	ENSG00000107679	PLEKHA1
chr10	protein coding	124221041	124221541	+	ENSG00000166033	HTRA1
chr10	protein coding	124713419	124713919	-	ENSG00000119965	C10orf88
chr10	protein coding	124767833	124768333	-	ENSG00000095574	IKZF5
chr10	protein coding	124913793	124914293	+	ENSG00000154473	BUB3
chr10	protein coding	126107045	126107545	-	ENSG00000065154	OAT
chr10	protein coding	126150403	126150903	+	ENSG00000107902	LHPP
chr10	protein coding	126490354	126490854	+	ENSG00000165660	FAM175B
chr10	protein coding	126630692	126631192	+	ENSG00000019995	ZRANB1
chr10	protein coding	126849239	126849739	-	ENSG00000175029	CTBP2
chr10	protein coding	127408084	127408584	+	ENSG00000107938	EDRF1
chr10	protein coding	127512115	127512615	+	ENSG00000107949	BCCIP
chr10	protein coding	127584505	127585005	-	ENSG00000089876	DHX32
chr10	PROMPT	128593368	128593868	-	PROMPT_uc001ljt.2	PROMPT_uc001ljt.2
chr10	protein coding	128593978	128594478	+	ENSG00000150760	DOCK1
chr10	protein coding	129924149	129924649	-	ENSG00000148773	MKI67
chr10	lincRNA	131908592	131909092	-	NONHSAG007183	NONHSAT017012
chr10	lincRNA	131909571	131910071	+	NONHSAG007186	NONHSAT017022
chr10	protein coding	131934663	131935163	+	ENSG00000108010	GLRX3
chr10	protein coding	133747955	133748455	+	ENSG00000175470	PPP2R2D
chr10	protein coding	133794935	133795435	-	ENSG00000176171	BNIP3
chr10	protein coding	134144851	134145351	-	ENSG00000165752	STK32C
chr10	protein coding	134210672	134211172	+	ENSG00000171813	PWWP2B
chr10	protein coding	134351324	134351824	+	ENSG00000068383	INPP5A
chr10	protein coding	135121979	135122479	+	ENSG00000198546	ZNF511
chr10	protein coding	135171029	135171529	-	ENSG00000148803	FUOM
chr10	protein coding	135186693	135187193	-	ENSG00000127884	ECHS1
chr11	protein coding	207511	208011	+	ENSG00000177963	RIC8A
chr11	protein coding	236546	237046	+	ENSG00000185627	PSMD13
chr11	protein coding	289135	289635	+	ENSG00000142102	ATHL1
chr11	protein coding	369796	370296	+	ENSG00000182272	B4GALNT4
chr11	PROMPT	393332	393504	-	PROMPT_uc001lpc.2	PROMPT_uc001lpc.2
chr11	protein coding	448268	448768	+	ENSG00000174915	PTDSS2
chr11	protein coding	506800	507300	-	ENSG00000023191	RNH1
chr11	protein coding	706215	706715	-	ENSG00000177030	DEAF1
chr11	PROMPT	747019	747316	-	PROMPT_uc010qwl.1	PROMPT_uc010qwl.1
chr11	protein coding	747329	747829	+	ENSG00000177156	TALDO1
chr11	protein coding	776988	777488	-	ENSG00000177225	PDDC1
chr11	PROMPT	777582	778082	+	PROMPT_uc001lrc.2	PROMPT_uc001lrc.2
chr11	antisense	781645	782105	+	ENSG00000255142	AP006621.6
chr11	protein coding	809647	810147	+	ENSG00000177600	RPLP2
chr11	protein coding	832843	833343	+	ENSG00000177697	CD151
chr11	protein coding	1968508	1969008	+	ENSG00000214026	MRPL23
chr11	protein coding	2421718	2422218	+	ENSG00000184281	TSSC4
chr11	protein coding	2906611	2907111	-	ENSG00000129757	CDKN1C
chr11	protein coding	2950185	2950685	-	ENSG00000181649	PHLDA2
chr11	protein coding	3013107	3013607	-	ENSG00000205531	NAP1L4
chr11	PROMPT	3013746	3014057	+	PROMPT_uc001lxc.2	PROMPT_uc001lxc.2
chr11	protein coding	3078343	3078843	-	ENSG00000110619	CARS
chr11	PROMPT	3078768	3078883	+	PROMPT_uc001lxe.2	PROMPT_uc001lxe.2
chr11	protein coding	3399948	3400448	-	ENSG00000005801	ZNF195
chr11	protein coding	3818522	3819022	-	ENSG00000110713	NUP98
chr11	protein coding	3861713	3862213	-	ENSG00000177105	RHOG
chr11	PROMPT	3862477	3862747	+	PROMPT_uc001lyu.2	PROMPT_uc001lyu.2
chr11	protein coding	4414426	4414926	-	ENSG00000132109	TRIM21
chr11	protein coding	4628989	4629489	-	ENSG00000167333	TRIM68
chr11	protein coding	6255441	6255941	-	ENSG00000051009	FAM160A2
chr11	PROMPT	6341222	6341722	+	PROMPT_uc001mcu.1	PROMPT_uc001mcu.1
chr11	protein coding	6341377	6341877	-	ENSG00000170955	PRKCDBP
chr11	protein coding	6411655	6412155	+	ENSG00000166311	SMPD1
chr11	protein coding	6640192	6640692	-	ENSG00000166340	TPP1
chr11	protein coding	6704132	6704632	-	ENSG00000158042	MRPL17
chr11	protein coding	6947635	6948135	+	ENSG00000149054	ZNF215
chr11	protein coding	7506619	7507119	+	ENSG00000183801	OLFML1
chr11	protein coding	8692913	8693413	-	ENSG00000166436	TRIM66
chr11	protein coding	8703958	8704458	+	ENSG00000166441	RPL27A
chr11	antisense	8714904	8715404	+	ENSG00000254665	RP11-152H18.3
chr11	protein coding	8932686	8933186	+	ENSG00000166452	AKIP1
chr11	protein coding	8986058	8986558	-	ENSG00000175348	TMEM9B
chr11	antisense	8986222	8986722	+	ENSG00000254860	TMEM9B-AS1
chr11	protein coding	9286437	9286937	-	ENSG00000184014	DENND5A
chr11	protein coding	9335827	9336327	-	ENSG00000166471	TMEM41B
chr11	PROMPT	9336421	9336921	+	PROMPT_uc001mhm.2	PROMPT_uc001mhm.2
chr11	enhancer	9385760	9386260	+	ENH33_plus	ENH33_plus
chr11	protein coding	9406169	9406669	+	ENSG00000205339	IPO7
chr11	PROMPT	9481670	9482170	-	PROMPT_uc001mhr.2	PROMPT_uc001mhr.2
chr11	protein coding	9481747	9482010	-	ENSG00000268403	AC132192.1
chr11	protein coding	9595228	9595728	+	ENSG00000166483	WEE1
chr11	enhancer	9635436	9635936	+	ENH259_plus	ENH259_plus
chr11	enhancer	9635577	9636077	-	ENH259_minus	ENH259_minus
chr11	pseudogene	9681946	9682446	+	ENSG00000239470	RP11-16F15.2
chr11	protein coding	10315254	10315754	-	ENSG00000133812	SBF2
chr11	PROMPT	10315814	10316314	+	PROMPT_uc001mib.2	PROMPT_uc001mib.2
chr11	antisense	10324751	10325251	-	ENSG00000254554	RP11-351I24.1
chr11	protein coding	10326227	10326727	+	ENSG00000148926	ADM
chr11	protein coding	10562277	10562777	-	ENSG00000110315	RNF141
chr11	protein coding	10772534	10773034	+	ENSG00000198730	CTR9
chr11	protein coding	11862970	11863470	+	ENSG00000170242	USP47
chr11	protein coding	12398732	12399232	+	ENSG00000197702	PARVA
chr11	PROMPT	12398898	12399398	-	PROMPT_uc001mkh.2	PROMPT_uc001mkh.2
chr11	PROMPT	12695125	12695625	-	PROMPT_uc001mkj.3	PROMPT_uc001mkj.3
chr11	protein coding	12695969	12696469	+	ENSG00000187079	TEAD1
chr11	protein coding	13484344	13484844	-	ENSG00000148925	BTBD10
chr11	PROMPT	13484887	13485379	+	PROMPT_uc001mkz.2	PROMPT_uc001mkz.2
chr11	protein coding	13690217	13690717	+	ENSG00000197601	FAR1
chr11	antisense	14294737	14295237	-	ENSG00000254418	RP11-21L19.1
chr11	protein coding	14665269	14665769	+	ENSG00000152270	PDE3B
chr11	protein coding	14913298	14913798	-	ENSG00000186104	CYP2R1
chr11	PROMPT	17229649	17230146	+	PROMPT_uc009ygu.1	PROMPT_uc009ygu.1
chr11	protein coding	18127138	18127638	-	ENSG00000166788	SAAL1
chr11	pseudogene	18283529	18284029	+	ENSG00000212789	ST13P5
chr11	protein coding	18343842	18344342	+	ENSG00000110768	GTF2H1
chr11	protein coding	18415935	18416435	+	ENSG00000134333	LDHA
chr11	protein coding	18609794	18610294	-	ENSG00000151116	UEVLD
chr11	PROMPT	18610348	18610687	+	PROMPT_uc001mot.2	PROMPT_uc001mot.2
chr11	protein coding	18655838	18656338	-	ENSG00000179119	SPTY2D1
chr11	protein coding	19138646	19139146	+	ENSG00000177054	ZDHHC13
chr11	protein coding	20385231	20385731	+	ENSG00000109854	HTATIP2
chr11	PROMPT	20408892	20408963	-	PROMPT_uc001mqb.2	PROMPT_uc001mqb.2
chr11	protein coding	20409076	20409576	+	ENSG00000185238	PRMT3
chr11	protein coding	22646887	22647387	-	ENSG00000183161	FANCF
chr11	protein coding	22851345	22851845	-	ENSG00000198168	SVIP
chr11	PROMPT	27493642	27494142	+	PROMPT_uc001mrj.3	PROMPT_uc001mrj.3
chr11	protein coding	27493822	27494322	-	ENSG00000205213	LGR4
chr11	protein coding	27527820	27528320	-	ENSG00000148943	LIN7C
chr11	protein coding	28129355	28129855	-	ENSG00000121621	KIF18A
chr11	protein coding	30344598	30345098	+	ENSG00000152219	ARL14EP
chr11	protein coding	31391387	31391887	+	ENSG00000170946	DNAJC24
chr11	protein coding	31530692	31531192	-	ENSG00000148950	IMMP1L
chr11	protein coding	32605344	32605844	+	ENSG00000149100	EIF3M
chr11	PROMPT	32913799	32914299	-	PROMPT_uc001mty.2	PROMPT_uc001mty.2
chr11	protein coding	32914724	32915224	+	ENSG00000060749	QSER1
chr11	protein coding	33037410	33037910	+	ENSG00000121690	DEPDC7
chr11	protein coding	33060963	33061463	+	ENSG00000176148	TCP11L1
chr11	protein coding	33757491	33757991	-	ENSG00000085063	CD59
chr11	PROMPT	33758151	33758322	+	PROMPT_uc001mut.3	PROMPT_uc001mut.3
chr11	protein coding	33795589	33796089	-	ENSG00000110429	FBXO3
chr11	protein coding	34073230	34073730	+	ENSG00000135387	CAPRIN1
chr11	protein coding	34127149	34127649	+	ENSG00000135372	NAT10
chr11	protein coding	34379055	34379555	-	ENSG00000166016	ABTB2
chr11	PROMPT	34459998	34460314	-	PROMPT_uc001mvm.2	PROMPT_uc001mvm.2
chr11	protein coding	34460472	34460972	+	ENSG00000121691	CAT
chr11	protein coding	35160417	35160917	+	ENSG00000026508	CD44
chr11	protein coding	35639735	35640235	+	ENSG00000179431	FJX1
chr11	protein coding	35684353	35684853	+	ENSG00000166326	TRIM44
chr11	ncRNA	35835882	35836382	+	ENSG00000261355	RP11-698N11.4
chr11	protein coding	35965531	35966031	+	ENSG00000179241	LDLRAD3
chr11	protein coding	36310499	36310999	-	ENSG00000110442	COMMD9
chr11	protein coding	36531322	36531822	-	ENSG00000175104	TRAF6
chr11	protein coding	43333513	43334013	+	ENSG00000166181	API5
chr11	protein coding	43902361	43902861	+	ENSG00000166199	ALKBH3
chr11	protein coding	44117099	44117599	+	ENSG00000151348	EXT2
chr11	protein coding	45825623	45826123	+	ENSG00000181830	SLC35C1
chr11	protein coding	45868669	45869169	+	ENSG00000121671	CRY2
chr11	protein coding	45939863	45940363	-	ENSG00000121680	PEX16
chr11	protein coding	46142485	46142985	-	ENSG00000135365	PHF21A
chr11	PROMPT	46143970	46144239	+	PROMPT_uc001ncb.3	PROMPT_uc001ncb.3
chr11	enhancer	46264726	46265198	-	ENH260_minus	ENH260_minus
chr11	enhancer	46264726	46265198	+	ENH260_plus	ENH260_plus
chr11	protein coding	46615175	46615675	-	ENSG00000110497	AMBRA1
chr11	protein coding	46638826	46639326	+	ENSG00000175224	ATG13
chr11	protein coding	46722368	46722868	+	ENSG00000175213	ZNF408
chr11	protein coding	46867347	46867847	-	ENSG00000175216	CKAP5
chr11	protein coding	46958240	46958740	+	ENSG00000149179	C11orf49
chr11	protein coding	47207494	47207994	-	ENSG00000165912	PACSIN3
chr11	protein coding	47236493	47236993	+	ENSG00000134574	DDB2
chr11	protein coding	47269957	47270457	-	ENSG00000134575	ACP2
chr11	protein coding	47447493	47447993	-	ENSG00000165916	PSMC3
chr11	PROMPT	47448199	47448699	+	PROMPT_uc001nfh.2	PROMPT_uc001nfh.2
chr11	ncRNA	47461557	47461617	-	ENSG00000252327	RNU6-1302P
chr11	PROMPT	47586570	47587070	-	PROMPT_uc001nfs.3	PROMPT_uc001nfs.3
chr11	protein coding	47586621	47587121	-	ENSG00000149187	CELF1
chr11	protein coding	47663675	47664175	-	ENSG00000109919	MTCH2
chr11	protein coding	47788495	47788995	-	ENSG00000109920	FNBP4
chr11	protein coding	47869607	47870107	-	ENSG00000030066	NUP160
chr11	protein coding	48002113	48002613	+	ENSG00000149177	PTPRJ
chr11	pseudogene	49455490	49455990	-	ENSG00000226268	RP11-61N20.3
chr11	lincRNA	51592721	51593221	-	NONHSAG008306	NONHSAT021351
chr11	antisense	57093077	57093577	+	ENSG00000254662	RP11-872D17.4
chr11	protein coding	57102851	57103351	-	ENSG00000149136	SSRP1
chr11	protein coding	57228022	57228522	+	ENSG00000186907	RTN4RL2
chr11	protein coding	57282759	57283259	-	ENSG00000149150	SLC43A1
chr11	protein coding	57297776	57298276	-	ENSG00000134809	TIMM10
chr11	protein coding	57416465	57416965	+	ENSG00000172409	CLP1
chr11	protein coding	57435219	57435719	+	ENSG00000156599	ZDHHC5
chr11	pseudogene	58830379	58830593	+	PGOHUM00000242746	PGOHUM00000242746
chr11	tRNA	59318102	59318174	-	chr11.tRNA17-ValTAC	chr11.tRNA17-ValTAC
chr11	tRNA	59318767	59318852	+	chr11.tRNA3-ArgTCT	chr11.tRNA3-ArgTCT
chr11	tRNA	59319228	59319310	+	chr11.tRNA4-LeuTAA	chr11.tRNA4-LeuTAA
chr11	tRNA	59323902	59323974	+	chr11.tRNA5-LysTTT	chr11.tRNA5-LysTTT
chr11	tRNA	59333853	59333925	-	chr11.tRNA13-PheGAA	chr11.tRNA13-PheGAA
chr11	protein coding	59383117	59383617	-	ENSG00000110048	OSBP
chr11	protein coding	59435953	59436453	-	ENSG00000166889	PATL1
chr11	PROMPT	59436783	59437039	+	PROMPT_uc001noe.3	PROMPT_uc001noe.3
chr11	protein coding	59577845	59578345	-	ENSG00000166902	MRPL16
chr11	protein coding	60609544	60610044	+	ENSG00000110104	CCDC86
chr11	protein coding	60673560	60674060	-	ENSG00000110107	PRPF19
chr11	antisense	60681024	60681524	-	ENSG00000256944	RP11-881M11.1
chr11	protein coding	60681346	60681846	+	ENSG00000110108	TMEM109
chr11	protein coding	60928589	60929089	-	ENSG00000167987	VPS37C
chr11	protein coding	61100682	61101182	+	ENSG00000149476	DAK
chr11	protein coding	61129473	61129973	+	ENSG00000149483	TMEM138
chr11	protein coding	61197003	61197503	-	ENSG00000149532	CPSF7
chr11	protein coding	61596290	61596790	-	ENSG00000149485	FADS1
chr11	protein coding	61659023	61659523	-	ENSG00000221968	FADS3
chr11	protein coding	61734632	61735132	-	ENSG00000167996	FTH1
chr11	protein coding	61891445	61891945	+	ENSG00000149503	INCENP
chr11	PROMPT	62313612	62313893	+	PROMPT_uc001ntk.1	PROMPT_uc001ntk.1
chr11	protein coding	62323207	62323707	-	ENSG00000124942	AHNAK
chr11	protein coding	62432781	62433281	+	ENSG00000214756	METTL12
chr11	protein coding	62446067	62446567	-	ENSG00000162191	UBXN1
chr11	protein coding	62521160	62521660	-	ENSG00000185670	ZBTB3
chr11	protein coding	62529016	62529516	+	ENSG00000168002	POLR2G
chr11	protein coding	62538775	62539275	+	ENSG00000162227	TAF6L
chr11	antisense	62553757	62554257	-	ENSG00000269176	RP11-727F15.12
chr11	protein coding	62608781	62609281	-	ENSG00000133316	WDR74
chr11	protein coding	63438893	63439393	-	ENSG00000184743	ATL3
chr11	PROMPT	63580595	63580766	-	PROMPT_uc001nxt.2	PROMPT_uc001nxt.2
chr11	protein coding	63580860	63581360	+	ENSG00000168005	C11orf84
chr11	protein coding	63606400	63606900	+	ENSG00000072518	MARK2
chr11	protein coding	63706431	63706931	+	ENSG00000110583	NAA40
chr11	ncRNA	63737942	63738048	+	ENSG00000207200	RNU6-45P
chr11	antisense	63886182	63886682	-	ENSG00000256341	RP11-21A7A.3
chr11	protein coding	63933078	63933578	-	ENSG00000133315	MACROD1
chr11	PROMPT	63952641	63953141	-	PROMPT_uc001nyj.2	PROMPT_uc001nyj.2
chr11	protein coding	64018995	64019495	+	ENSG00000149782	PLCB3
chr11	protein coding	64051676	64052176	-	ENSG00000002330	BAD
chr11	protein coding	64073044	64073544	+	ENSG00000173153	ESRRA
chr11	protein coding	64545758	64546258	-	ENSG00000168066	SF1
chr11	protein coding	64684222	64684722	-	ENSG00000110046	ATG2A
chr11	PROMPT	64781056	64781556	-	PROMPT_uc010rnu.1	PROMPT_uc010rnu.1
chr11	protein coding	64851695	64852195	+	ENSG00000162300	ZFPL1
chr11	protein coding	65029233	65029733	+	ENSG00000014138	POLA2
chr11	protein coding	65082289	65082789	+	ENSG00000149798	CDC42EP2
chr11	protein coding	65101225	65101725	+	ENSG00000133884	DPF2
chr11	enhancer	65187297	65187797	+	ENH34_plus	ENH34_plus
chr11	enhancer	65187698	65188198	-	ENH34_minus	ENH34_minus
chr11	lincRNA	65190245	65190745	+	ENSG00000245532	NEAT1
chr11	protein coding	65222728	65223228	+	ENSG00000173727	AP000769.1
chr11	enhancer	65239550	65239870	-	ENH35_minus	ENH35_minus
chr11	enhancer	65239550	65239870	+	ENH35_plus	ENH35_plus
chr11	enhancer	65244638	65245138	+	ENH36_plus	ENH36_plus
chr11	enhancer	65244803	65245303	-	ENH36_minus	ENH36_minus
chr11	lincRNA	65248971	65249339	-	NONHSAG008673	NONHSAT022122
chr11	enhancer	65261229	65261625	-	ENH37_minus	ENH37_minus
chr11	enhancer	65261229	65261625	+	ENH37_plus	ENH37_plus
chr11	lincRNA	65265233	65265733	+	ENSG00000251562	MALAT1
chr11	protein coding	65292548	65293048	+	ENSG00000142186	SCYL1
chr11	antisense	65337244	65337744	-	ENSG00000260233	SSSCA1-AS1
chr11	protein coding	65383244	65383744	+	ENSG00000197136	PCNXL3
chr11	protein coding	65430065	65430565	-	ENSG00000173039	RELA
chr11	PROMPT	65430477	65430977	+	PROMPT_uc001ofg.2	PROMPT_uc001ofg.2
chr11	protein coding	65487918	65488418	-	ENSG00000172922	RNASEH2C
chr11	protein coding	65547773	65548273	-	ENSG00000254470	AP5B1
chr11	protein coding	65624597	65625097	+	ENSG00000172732	MUS81
chr11	protein coding	65628997	65629497	-	ENSG00000172757	CFL1
chr11	protein coding	65655510	65656010	-	ENSG00000172500	FIBP
chr11	protein coding	65686088	65686588	-	ENSG00000175573	C11orf68
chr11	protein coding	65729160	65729660	+	ENSG00000175467	SART1
chr11	protein coding	65769147	65769647	-	ENSG00000175376	EIF1AD
chr11	protein coding	66024765	66025265	+	ENSG00000174996	KLC2
chr11	protein coding	66056141	66056641	-	ENSG00000174851	YIF1A
chr11	protein coding	66139185	66139685	-	ENSG00000174669	SLC29A2
chr11	PROMPT	66247210	66247710	-	PROMPT_uc001oig.1	PROMPT_uc001oig.1
chr11	protein coding	66335812	66336312	-	ENSG00000174080	CTSF
chr11	protein coding	66360292	66360792	+	ENSG00000173992	CCS
chr11	ncRNA	66382435	66382561	-	ENSG00000199325	RNU4-39P
chr11	antisense	66433507	66434007	+	ENSG00000258297	RP11-658F2.8
chr11	protein coding	66444892	66445392	-	ENSG00000173914	RBM4B
chr11	PROMPT	66511725	66512129	-	PROMPT_uc010rpk.1	PROMPT_uc010rpk.1
chr11	protein coding	66624118	66624618	+	ENSG00000173621	LRFN4
chr11	protein coding	66725347	66725847	-	ENSG00000173599	PC
chr11	PROMPT	66726286	66726786	+	PROMPT_uc001ojo.1	PROMPT_uc001ojo.1
chr11	lincRNA	66735225	66735725	+	NONHSAG008773	NONHSAT022368
chr11	protein coding	66742748	66743248	+	ENSG00000173237	C11orf86
chr11	protein coding	66774249	66774749	+	ENSG00000173227	SYT12
chr11	PROMPT	66823734	66824234	-	PROMPT_uc001ojv.2	PROMPT_uc001ojv.2
chr11	protein coding	66824289	66824789	+	ENSG00000173156	RHOD
chr11	protein coding	66886740	66887240	+	ENSG00000173120	KDM2A
chr11	protein coding	67033881	67034381	+	ENSG00000173020	ADRBK1
chr11	PROMPT	67084438	67084938	-	PROMPT_uc010rpo.1	PROMPT_uc010rpo.1
chr11	protein coding	67159176	67159676	+	ENSG00000172613	RAD9A
chr11	protein coding	67188154	67188654	-	ENSG00000172531	PPP1CA
chr11	protein coding	67195931	67196431	+	ENSG00000175634	RPS6KB2
chr11	protein coding	67210792	67211292	-	ENSG00000172725	CORO1B
chr11	protein coding	67236243	67236743	-	ENSG00000172663	TMEM134
chr11	PROMPT	67236888	67237089	+	PROMPT_uc001olp.1	PROMPT_uc001olp.1
chr11	protein coding	67250512	67251012	+	ENSG00000110711	AIP
chr11	protein coding	67374323	67374823	+	ENSG00000167792	NDUFV1
chr11	protein coding	67396901	67397401	-	ENSG00000167799	NUDT8
chr11	protein coding	67776048	67776548	+	ENSG00000006534	ALDH3B1
chr11	antisense	67818207	67818707	+	ENSG00000255031	RP11-802E16.3
chr11	protein coding	67888411	67888911	-	ENSG00000110721	CHKA
chr11	antisense	67889520	67890020	+	ENSG00000255236	CTD-2655K5.1
chr11	protein coding	67980795	67981295	-	ENSG00000110066	SUV420H1
chr11	protein coding	68038969	68039469	-	ENSG00000171067	C11orf24
chr11	PROMPT	68039627	68040127	+	PROMPT_uc001onr.3	PROMPT_uc001onr.3
chr11	protein coding	68080077	68080577	+	ENSG00000162337	LRP5
chr11	PROMPT	68227609	68227692	-	PROMPT_uc010rqb.1	PROMPT_uc010rqb.1
chr11	protein coding	68228186	68228686	+	ENSG00000110075	PPP6R3
chr11	protein coding	68670803	68671303	-	ENSG00000197345	MRPL21
chr11	protein coding	68816365	68816865	+	ENSG00000162341	TPCN2
chr11	protein coding	69455855	69456355	+	ENSG00000110092	CCND1
chr11	protein coding	69489684	69490184	-	ENSG00000149716	ORAOV1
chr11	protein coding	70049269	70049769	+	ENSG00000168040	FADD
chr11	PROMPT	70116081	70116581	-	PROMPT_uc001opn.1	PROMPT_uc001opn.1
chr11	protein coding	70116806	70117306	+	ENSG00000131626	PPFIA1
chr11	protein coding	70244510	70245010	+	ENSG00000085733	CTTN
chr11	antisense	71159720	71160220	+	ENSG00000254682	RP11-660L16.2
chr11	protein coding	71498556	71499056	+	ENSG00000158483	FAM86C1
chr11	protein coding	71639747	71640247	+	ENSG00000137522	RNF121
chr11	protein coding	71791239	71791739	-	ENSG00000137497	NUMA1
chr11	protein coding	71823326	71823826	-	ENSG00000110200	ANAPC15
chr11	protein coding	71900602	71901102	+	ENSG00000110195	FOLR1
chr11	protein coding	71934745	71935245	+	ENSG00000165458	INPPL1
chr11	protein coding	72145192	72145692	-	ENSG00000162129	CLPB
chr11	antisense	72295616	72296116	+	ENSG00000256633	RP11-169D4.2
chr11	PROMPT	72524608	72525108	-	PROMPT_uc001otc.1	PROMPT_uc001otc.1
chr11	protein coding	72852806	72853306	-	ENSG00000137478	FCHSD2
chr11	PROMPT	73018796	73019296	-	PROMPT_uc001otu.2	PROMPT_uc001otu.2
chr11	protein coding	73019334	73019834	+	ENSG00000110237	ARHGEF17
chr11	protein coding	73087309	73087809	+	ENSG00000054967	RELT
chr11	protein coding	73308734	73309234	-	ENSG00000054965	FAM168A
chr11	PROMPT	73309673	73309819	+	PROMPT_uc001oty.1	PROMPT_uc001oty.1
chr11	protein coding	73471682	73472182	-	ENSG00000175582	RAB6A
chr11	protein coding	73498361	73498861	+	ENSG00000175581	MRPL48
chr11	PROMPT	73498654	73499154	-	PROMPT_uc001ouh.3	PROMPT_uc001ouh.3
chr11	protein coding	73587533	73588033	-	ENSG00000181924	COA4
chr11	protein coding	73693852	73694352	-	ENSG00000175567	UCP2
chr11	PROMPT	73694786	73695098	+	PROMPT_uc001oup.1	PROMPT_uc001oup.1
chr11	protein coding	73882144	73882644	+	ENSG00000214517	PPME1
chr11	protein coding	74109018	74109518	-	ENSG00000165434	PGM2L1
chr11	protein coding	74459913	74460413	+	ENSG00000166439	RNF169
chr11	protein coding	74660292	74660792	+	ENSG00000118363	SPCS2
chr11	protein coding	75062373	75062873	-	ENSG00000137486	ARRB1
chr11	protein coding	75110530	75111030	+	ENSG00000149273	RPS3
chr11	protein coding	75141174	75141674	-	ENSG00000149243	KLHL35
chr11	protein coding	75236448	75236948	-	ENSG00000158555	GDPD5
chr11	protein coding	75273101	75273601	+	ENSG00000149257	SERPINH1
chr11	protein coding	75526212	75526712	+	ENSG00000198382	UVRAG
chr11	protein coding	76091515	76092015	-	ENSG00000137492	PRKRIR
chr11	antisense	76478767	76479267	-	ENSG00000254632	RP11-21L23.4
chr11	protein coding	76571911	76572411	+	ENSG00000078124	ACER3
chr11	protein coding	77348350	77348850	-	ENSG00000074201	CLNS1A
chr11	PROMPT	77348903	77349071	+	PROMPT_uc001oyk.2	PROMPT_uc001oyk.2
chr11	protein coding	77531563	77532063	-	ENSG00000048649	RSF1
chr11	antisense	77561650	77562150	+	ENSG00000254691	RP11-91P24.5
chr11	protein coding	77705224	77705724	-	ENSG00000149262	INTS4
chr11	PROMPT	77706179	77706459	+	PROMPT_uc001oys.2	PROMPT_uc001oys.2
chr11	protein coding	77850206	77850706	-	ENSG00000159063	ALG8
chr11	PROMPT	77850802	77851302	+	PROMPT_uc001oyz.1	PROMPT_uc001oyz.1
chr11	protein coding	77899368	77899868	-	ENSG00000188997	KCTD21
chr11	protein coding	78285419	78285919	-	ENSG00000137513	NARS2
chr11	protein coding	82996950	82997450	-	ENSG00000137500	CCDC90B
chr11	protein coding	85339629	85340129	+	ENSG00000171204	TMEM126B
chr11	protein coding	85359011	85359511	+	ENSG00000171202	TMEM126A
chr11	protein coding	85780424	85780924	-	ENSG00000073921	PICALM
chr11	protein coding	85955586	85956086	+	ENSG00000074266	EED
chr11	protein coding	86013253	86013753	+	ENSG00000149196	C11orf73
chr11	protein coding	86383178	86383678	-	ENSG00000151376	ME3
chr11	PROMPT	86510903	86511403	-	PROMPT_uc010rts.1	PROMPT_uc010rts.1
chr11	protein coding	86748886	86749386	+	ENSG00000166575	TMEM135
chr11	protein coding	88070455	88070955	-	ENSG00000109861	CTSC
chr11	PROMPT	88071013	88071513	+	PROMPT_uc001pck.3	PROMPT_uc001pck.3
chr11	protein coding	89956032	89956532	-	ENSG00000110172	CHORDC1
chr11	protein coding	92930630	92931130	-	ENSG00000180773	SLC36A4
chr11	protein coding	93394805	93395305	+	ENSG00000166004	KIAA1731
chr11	protein coding	93474757	93475257	+	ENSG00000182919	C11orf54
chr11	protein coding	93517057	93517557	-	ENSG00000166012	TAF1D
chr11	protein coding	93862094	93862594	+	ENSG00000110218	PANX1
chr11	antisense	94206236	94206736	-	ENSG00000255893	RP11-685N10.1
chr11	protein coding	94226574	94227074	-	ENSG00000020922	MRE11A
chr11	protein coding	94706276	94706776	-	ENSG00000150316	CWC15
chr11	protein coding	94822974	94823474	+	ENSG00000149218	ENDOD1
chr11	protein coding	95523129	95523629	+	ENSG00000166037	CEP57
chr11	protein coding	96075844	96076344	-	ENSG00000184384	MAML2
chr11	protein coding	96122587	96123087	-	ENSG00000149231	CCDC82
chr11	protein coding	100558384	100558884	+	ENSG00000165895	ARHGAP42
chr11	protein coding	101981192	101981692	+	ENSG00000137693	YAP1
chr11	PROMPT	102187774	102187892	-	PROMPT_uc001pgx.2	PROMPT_uc001pgx.2
chr11	protein coding	102188215	102188715	+	ENSG00000023445	BIRC3
chr11	protein coding	102217942	102218442	+	ENSG00000110330	BIRC2
chr11	protein coding	102962444	102962944	-	ENSG00000137692	DCUN1D5
chr11	protein coding	102980160	102980660	+	ENSG00000187240	DYNC2H1
chr11	protein coding	104839663	104840163	-	ENSG00000196954	CASP4
chr11	pseudogene	104846084	104846323	-	PGOHUM00000257861	PGOHUM00000257861
chr11	protein coding	105892630	105893130	-	ENSG00000170903	MSANTD4
chr11	protein coding	106888750	106889250	-	ENSG00000152402	GUCY1A2
chr11	protein coding	107328072	107328572	-	ENSG00000152404	CWF19L2
chr11	protein coding	107879459	107879959	+	ENSG00000166266	CUL5
chr11	protein coding	107992243	107992743	+	ENSG00000075239	ACAT1
chr11	PROMPT	108368556	108368761	+	PROMPT_uc001pkj.2	PROMPT_uc001pkj.2
chr11	protein coding	108368659	108369159	-	ENSG00000178202	KDELC2
chr11	protein coding	108463965	108464465	-	ENSG00000110723	EXPH5
chr11	protein coding	108535752	108536252	+	ENSG00000178105	DDX10
chr11	protein coding	109964087	109964587	+	ENSG00000149289	ZC3H12C
chr11	protein coding	110166947	110167447	-	ENSG00000137710	RDX
chr11	lincRNA	110225855	110226355	+	ENSG00000254416	RP11-347E10.1
chr11	protein coding	110300607	110301107	+	ENSG00000137714	FDX1
chr11	protein coding	111473115	111473615	+	ENSG00000170145	SIK2
chr11	protein coding	111636651	111637151	-	ENSG00000137713	PPP2R1B
chr11	PROMPT	111637539	111638039	+	PROMPT_uc001plw.1	PROMPT_uc001plw.1
chr11	protein coding	111957022	111957522	-	ENSG00000150779	TIMM8B
chr11	protein coding	112034340	112034840	-	ENSG00000150782	IL18
chr11	protein coding	113185251	113185751	+	ENSG00000149292	TTC12
chr11	antisense	113641913	113642413	-	ENSG00000256603	RP11-667M19.2
chr11	protein coding	113644033	113644533	-	ENSG00000086827	ZW10
chr11	PROMPT	113746497	113746716	+	PROMPT_uc001poh.2	PROMPT_uc001poh.2
chr11	protein coding	116643204	116643704	-	ENSG00000137656	BUD13
chr11	PROMPT	116643785	116644285	+	PROMPT_uc001ppo.2	PROMPT_uc001ppo.2
chr11	protein coding	116658266	116658766	-	ENSG00000109917	ZNF259
chr11	protein coding	116968653	116969153	-	ENSG00000160584	SIK3
chr11	protein coding	117014983	117015483	+	ENSG00000168092	PAFAH1B2
chr11	protein coding	117102741	117103241	-	ENSG00000160613	PCSK7
chr11	protein coding	118134751	118135251	-	ENSG00000149573	MPZL2
chr11	protein coding	118230300	118230800	+	ENSG00000110344	UBE4A
chr11	protein coding	118307205	118307705	+	ENSG00000118058	KMT2A
chr11	protein coding	118443105	118443605	+	ENSG00000095139	ARCN1
chr11	protein coding	118661358	118661858	-	ENSG00000110367	DDX6
chr11	PROMPT	118781383	118781883	+	PROMPT_uc001pug.2	PROMPT_uc001pug.2
chr11	protein coding	118795817	118796317	-	ENSG00000186174	BCL9L
chr11	protein coding	118888901	118889401	-	ENSG00000118181	RPS25
chr11	protein coding	118901116	118901616	-	ENSG00000137700	SLC37A4
chr11	protein coding	118927413	118927913	-	ENSG00000149428	HYOU1
chr11	protein coding	118938403	118938903	+	ENSG00000160695	VPS11
chr11	protein coding	118972908	118973408	+	ENSG00000172375	C2CD2L
chr11	protein coding	118992297	118992797	+	ENSG00000172273	HINFP
chr11	protein coding	119076752	119077252	+	ENSG00000110395	CBL
chr11	protein coding	119205237	119205737	+	ENSG00000173456	RNF26
chr11	protein coding	120081475	120081975	+	ENSG00000184232	OAF
chr11	protein coding	120107349	120107849	+	ENSG00000137709	POU2F3
chr11	protein coding	120207787	120208287	+	ENSG00000196914	ARHGEF12
chr11	protein coding	120894781	120895281	+	ENSG00000154114	TBCEL
chr11	protein coding	121163162	121163662	+	ENSG00000109929	SC5D
chr11	protein coding	121986423	121986923	-	ENSG00000259571	BLID
chr11	lincRNA	122293079	122293579	-	ENSG00000255090	RP11-820L6.1
chr11	protein coding	122526383	122526883	+	ENSG00000154127	UBASH3B
chr11	protein coding	123065489	123065989	-	ENSG00000166250	CLMP
chr11	PROMPT	123065681	123066181	+	PROMPT_uc001pyt.2	PROMPT_uc001pyt.2
chr11	protein coding	123301058	123301558	+	ENSG00000254667	AP000783.1
chr11	lincRNA	123325106	123325606	+	ENSG00000255414	LINC01059
chr11	protein coding	123396344	123396844	+	ENSG00000023171	GRAMD1B
chr11	protein coding	123611883	123612383	-	ENSG00000166261	ZNF202
chr11	protein coding	124492732	124493232	+	ENSG00000154144	TBRG1
chr11	protein coding	124670069	124670569	-	ENSG00000120458	MSANTD2
chr11	protein coding	124981159	124981659	-	ENSG00000150433	TMEM218
chr11	protein coding	125439112	125439612	+	ENSG00000149547	EI24
chr11	PROMPT	125462201	125462379	-	PROMPT_uc009zbm.2	PROMPT_uc009zbm.2
chr11	protein coding	125772616	125773116	-	ENSG00000110060	PUS3
chr11	antisense	125827795	125828295	+	ENSG00000264299	RP11-680F20.12
chr11	protein coding	126081087	126081587	-	ENSG00000165526	RPUSD4
chr11	protein coding	126138539	126139039	-	ENSG00000182934	SRPR
chr11	protein coding	126152960	126153460	+	ENSG00000150455	TIRAP
chr11	protein coding	126173647	126174147	+	ENSG00000110063	DCPS
chr11	protein coding	126225535	126226035	+	ENSG00000110080	ST3GAL4
chr11	protein coding	129148719	129149219	-	ENSG00000134909	ARHGAP32
chr11	protein coding	129764985	129765485	-	ENSG00000170322	NFRKB
chr11	protein coding	129872230	129872730	-	ENSG00000170325	PRDM10
chr11	protein coding	130184081	130184581	-	ENSG00000196323	ZBTB44
chr11	protein coding	130318869	130319369	+	ENSG00000166106	ADAMTS15
chr11	protein coding	130785904	130786404	-	ENSG00000120451	SNX19
chr11	protein coding	134094848	134095348	-	ENSG00000151503	NCAPD3
chr11	protein coding	134122764	134123264	-	ENSG00000151500	THYN1
chr12	ncRNA	385789	386289	-	ENSG00000261799	RP11-283I3.6
chr12	PROMPT	860945	861294	-	PROMPT_uc001qio.3	PROMPT_uc001qio.3
chr12	protein coding	861759	862259	+	ENSG00000060237	WNK1
chr12	antisense	1099856	1100356	-	ENSG00000250132	RP11-359B12.2
chr12	protein coding	1702831	1703331	-	ENSG00000171823	FBXL14
chr12	protein coding	2904119	2904619	+	ENSG00000004478	FKBP4
chr12	PROMPT	2921577	2922077	-	PROMPT_uc001qla.1	PROMPT_uc001qla.1
chr12	protein coding	2921788	2922288	+	ENSG00000111203	ITFG2
chr12	protein coding	2985706	2986206	-	ENSG00000111206	FOXM1
chr12	PROMPT	3186085	3186372	-	PROMPT_uc001qlp.2	PROMPT_uc001qlp.2
chr12	protein coding	4430371	4430871	+	ENSG00000078237	C12orf5
chr12	protein coding	4647950	4648450	+	ENSG00000111247	RAD51AP1
chr12	protein coding	6450780	6451280	-	ENSG00000067182	TNFRSF1A
chr12	protein coding	6560856	6561356	+	ENSG00000139192	TAPBPL
chr12	protein coding	6579653	6580153	-	ENSG00000139190	VAMP1
chr12	protein coding	6602522	6603022	+	ENSG00000010292	NCAPD2
chr12	antisense	6642164	6642664	-	ENSG00000255966	RP5-940J5.3
chr12	antisense	6647036	6647536	-	ENSG00000269968	RP5-940J5.9
chr12	protein coding	6716142	6716642	-	ENSG00000111642	CHD4
chr12	protein coding	6771814	6772314	-	ENSG00000111653	ING4
chr12	PROMPT	6772569	6772915	+	PROMPT_uc001qpv.3	PROMPT_uc001qpv.3
chr12	protein coding	6798238	6798738	-	ENSG00000126746	ZNF384
chr12	protein coding	6832907	6833407	+	ENSG00000111652	COPS7A
chr12	protein coding	6874682	6875182	+	ENSG00000159335	PTMS
chr12	protein coding	6960730	6961230	-	ENSG00000111665	CDCA3
chr12	protein coding	7033626	7034126	+	ENSG00000111676	ATN1
chr12	protein coding	7079488	7079988	-	ENSG00000215021	PHB2
chr12	protein coding	7282294	7282794	+	ENSG00000139182	CLSTN3
chr12	protein coding	8043244	8043744	-	ENSG00000173262	SLC2A14
chr12	protein coding	8088371	8088871	-	ENSG00000059804	SLC2A3
chr12	enhancer	8123246	8123746	-	ENH47_minus	ENH47_minus
chr12	protein coding	8185299	8185799	+	ENSG00000065970	FOXJ2
chr12	PROMPT	8185561	8186061	-	PROMPT_uc001qtt.1	PROMPT_uc001qtt.1
chr12	protein coding	8234807	8235307	+	ENSG00000089818	NECAP1
chr12	protein coding	8834196	8834696	+	ENSG00000166532	RIMKLB
chr12	protein coding	9102051	9102551	-	ENSG00000003056	M6PR
chr12	PROMPT	9102684	9102992	+	PROMPT_uc001qvf.2	PROMPT_uc001qvf.2
chr12	antisense	9217773	9218273	+	ENSG00000245105	A2M-AS1
chr12	ncRNA	9362159	9362217	+	ENSG00000238831	RNU7-189P
chr12	lincRNA	9392599	9393099	+	ENSG00000237248	LINC00987
chr12	lincRNA	9399093	9399593	+	ENSG00000256427	RP11-118B22.4
chr12	pseudogene	9847980	9848480	+	ENSG00000213443	RP11-75L1.2
chr12	protein coding	10324237	10324737	-	ENSG00000173391	OLR1
chr12	protein coding	10365057	10365557	+	ENSG00000139112	GABARAPL1
chr12	protein coding	10658201	10658701	+	ENSG00000180574	EIF2S3L
chr12	protein coding	10765722	10766222	-	ENSG00000111196	MAGOHB
chr12	PROMPT	10766255	10766553	+	PROMPT_uc001qyq.1	PROMPT_uc001qyq.1
chr12	protein coding	10875411	10875911	-	ENSG00000060138	YBX3
chr12	protein coding	11802788	11803288	+	ENSG00000139083	ETV6
chr12	protein coding	12419446	12419946	-	ENSG00000070018	LRP6
chr12	PROMPT	12420309	12420545	+	PROMPT_uc001rah.3	PROMPT_uc001rah.3
chr12	protein coding	12510013	12510513	+	ENSG00000165714	LOH12CR1
chr12	protein coding	12714817	12715317	-	ENSG00000111266	DUSP16
chr12	PROMPT	12764321	12764568	-	PROMPT_uc001rap.1	PROMPT_uc001rap.1
chr12	protein coding	12764761	12765261	+	ENSG00000111269	CREBL2
chr12	PROMPT	12849644	12850144	+	PROMPT_uc001raq.2	PROMPT_uc001raq.2
chr12	PROMPT	12869738	12869967	-	PROMPT_uc001rat.2	PROMPT_uc001rat.2
chr12	PROMPT	13043199	13043567	-	PROMPT_uc001raz.2	PROMPT_uc001raz.2
chr12	protein coding	13043716	13044216	+	ENSG00000013588	GPRC5A
chr12	protein coding	13152707	13153207	-	ENSG00000013583	HEBP1
chr12	protein coding	13349650	13350150	+	ENSG00000134531	EMP1
chr12	protein coding	14518610	14519110	+	ENSG00000171681	ATF7IP
chr12	protein coding	14923565	14924065	-	ENSG00000197837	HIST4H4
chr12	HISTONE	14927270	14927770	+	ENSG00000246705	H2AFJ
chr12	protein coding	14955974	14956474	-	ENSG00000084463	WBP11
chr12	protein coding	15038360	15038860	-	ENSG00000111341	MGP
chr12	PROMPT	16034730	16035230	-	PROMPT_uc001rdc.3	PROMPT_uc001rdc.3
chr12	protein coding	16035325	16035825	+	ENSG00000023734	STRAP
chr12	protein coding	16064106	16064606	+	ENSG00000023697	DERA
chr12	protein coding	19282648	19283148	+	ENSG00000052126	PLEKHA5
chr12	ncRNA	19877369	19877533	+	ENSG00000200885	RNU1-146P
chr12	PROMPT	20521992	20522492	-	PROMPT_uc001reh.1	PROMPT_uc001reh.1
chr12	protein coding	20522179	20522679	+	ENSG00000172572	PDE3A
chr12	PROMPT	21590269	21590526	-	PROMPT_uc001rew.2	PROMPT_uc001rew.2
chr12	protein coding	21590549	21591049	+	ENSG00000121350	PYROXD1
chr12	protein coding	21654715	21655215	+	ENSG00000111711	GOLT1B
chr12	protein coding	22199108	22199608	+	ENSG00000111726	CMAS
chr12	protein coding	22778009	22778509	+	ENSG00000139163	ETNK1
chr12	protein coding	25348150	25348650	+	ENSG00000205707	LYRM5
chr12	protein coding	25403370	25403870	-	ENSG00000133703	KRAS
chr12	lincRNA	25538601	25539101	-	NONHSAG010709	NONHSAT027351
chr12	protein coding	26111962	26112462	+	ENSG00000123094	RASSF8
chr12	antisense	26112198	26112698	-	ENSG00000246695	RASSF8-AS1
chr12	protein coding	26277560	26278060	-	ENSG00000123095	BHLHE41
chr12	PROMPT	26278135	26278635	+	PROMPT_uc001rhb.2	PROMPT_uc001rhb.2
chr12	protein coding	27090759	27091259	-	ENSG00000064102	ASUN
chr12	protein coding	27166867	27167367	-	ENSG00000064115	TM7SF3
chr12	PROMPT	27174846	27175346	-	PROMPT_uc001rhp.1	PROMPT_uc001rhp.1
chr12	protein coding	27175479	27175979	+	ENSG00000152944	MED21
chr12	protein coding	27396901	27397401	+	ENSG00000211455	STK38L
chr12	PROMPT	27676649	27676923	-	PROMPT_uc001rhy.1	PROMPT_uc001rhy.1
chr12	PROMPT	27863465	27863671	-	PROMPT_uc001rih.2	PROMPT_uc001rih.2
chr12	protein coding	27863706	27864206	+	ENSG00000061794	MRPS35
chr12	protein coding	27932953	27933453	+	ENSG00000087448	KLHL42
chr12	protein coding	29533622	29534122	-	ENSG00000087502	ERGIC2
chr12	protein coding	30848420	30848920	-	ENSG00000133704	IPO8
chr12	protein coding	30907385	30907885	-	ENSG00000110888	CAPRIN2
chr12	antisense	31226281	31226781	-	ENSG00000245614	DDX11-AS1
chr12	protein coding	31226779	31227279	+	ENSG00000013573	DDX11
chr12	antisense	31742857	31743357	+	ENSG00000255867	DENND5B-AS1
chr12	protein coding	31743531	31744031	-	ENSG00000170456	DENND5B
chr12	pseudogene	31768873	31769373	-	ENSG00000233381	AK4P3
chr12	PROMPT	31882199	31882699	+	PROMPT_uc001rkq.3	PROMPT_uc001rkq.3
chr12	HISTONE	31944675	31945175	-	ENSG00000188375	H3F3C
chr12	protein coding	32259769	32260269	+	ENSG00000151746	BICD1
chr12	ncRNA	32548984	32549081	-	ENSG00000207176	Y_RNA
chr12	protein coding	32552463	32552963	+	ENSG00000139132	FGD4
chr12	protein coding	32832134	32832634	+	ENSG00000087470	DNM1L
chr12	protein coding	32908336	32908836	-	ENSG00000139131	YARS2
chr12	protein coding	33049274	33049774	-	ENSG00000057294	PKP2
chr12	protein coding	34175216	34175716	+	ENSG00000139133	ALG10
chr12	protein coding	38710380	38710880	+	ENSG00000175548	ALG10B
chr12	PROMPT	39298832	39299332	+	PROMPT_uc001rls.1	PROMPT_uc001rls.1
chr12	antisense	39300253	39300753	+	ENSG00000257718	RP11-396F22.1
chr12	protein coding	39836692	39837192	-	ENSG00000139116	KIF21A
chr12	protein coding	40499391	40499891	-	ENSG00000151229	SLC2A13
chr12	protein coding	42538181	42538681	-	ENSG00000151233	GXYLT1
chr12	protein coding	42631651	42632151	-	ENSG00000015153	YAF2
chr12	protein coding	42719420	42719920	-	ENSG00000139168	ZCRB1
chr12	protein coding	44152120	44152620	-	ENSG00000129317	PUS7L
chr12	protein coding	44199678	44200178	-	ENSG00000151239	TWF1
chr12	protein coding	44229770	44230270	+	ENSG00000139173	TMEM117
chr12	protein coding	45609770	45610270	+	ENSG00000177119	ANO6
chr12	lincRNA	46121058	46121558	-	ENSG00000273015	LINC00938
chr12	protein coding	46123448	46123948	+	ENSG00000189079	ARID2
chr12	protein coding	46385403	46385903	-	ENSG00000139218	SCAF11
chr12	antisense	46765246	46765746	+	ENSG00000258096	RP11-474P2.2
chr12	protein coding	46766150	46766650	-	ENSG00000134294	SLC38A2
chr12	lincRNA	46777462	46777962	+	ENSG00000257261	RP11-96H19.1
chr12	protein coding	48099344	48099844	-	ENSG00000005175	RPAP3
chr12	protein coding	48147699	48148199	+	ENSG00000211584	SLC48A1
chr12	PROMPT	48213838	48214247	+	PROMPT_uc010slo.1	PROMPT_uc010slo.1
chr12	protein coding	48357352	48357852	+	ENSG00000134291	TMEM106C
chr12	protein coding	48498922	48499422	+	ENSG00000152556	PFKM
chr12	protein coding	48574496	48574996	-	ENSG00000177981	ASB8
chr12	protein coding	48866448	48866843	+	ENSG00000139223	ANP32D
chr12	protein coding	49075521	49076021	-	ENSG00000139620	KANSL2
chr12	protein coding	49110181	49110681	-	ENSG00000129315	CCNT1
chr12	PROMPT	49110791	49111114	+	PROMPT_uc001rse.1	PROMPT_uc001rse.1
chr12	protein coding	49182320	49182820	-	ENSG00000174233	ADCY6
chr12	PROMPT	49297150	49297276	-	PROMPT_uc001rso.2	PROMPT_uc001rso.2
chr12	ncRNA	49354521	49354619	-	ENSG00000238395	snoU13
chr12	protein coding	49365046	49365546	-	ENSG00000169884	WNT10B
chr12	protein coding	49463308	49463808	-	ENSG00000167550	RHEBL1
chr12	protein coding	49504183	49504683	-	ENSG00000139636	LMBR1L
chr12	protein coding	49524680	49525180	-	ENSG00000123416	TUBA1B
chr12	protein coding	49582607	49583107	-	ENSG00000167552	TUBA1A
chr12	antisense	49658039	49658539	-	ENSG00000258101	RP11-977B10.2
chr12	protein coding	49717019	49717519	+	ENSG00000135451	TROAP
chr12	PROMPT	49760108	49760608	-	PROMPT_uc001ruc.2	PROMPT_uc001ruc.2
chr12	protein coding	49962001	49962501	+	ENSG00000110844	PRPF40B
chr12	protein coding	50222033	50222533	-	ENSG00000167566	NCKAP5L
chr12	protein coding	50236412	50236912	-	ENSG00000186666	BCDIN3D
chr12	protein coding	50478755	50479255	+	ENSG00000066117	SMARCD1
chr12	PROMPT	50677430	50677930	+	PROMPT_uc001rwj.3	PROMPT_uc001rwj.3
chr12	pseudogene	50684744	50684840	+	ENSG00000203431	AC140061.11
chr12	pseudogene	50697570	50697669	+	ENSG00000203427	AC140061.8
chr12	protein coding	50898768	50899268	+	ENSG00000066084	DIP2B
chr12	protein coding	51157493	51157993	+	ENSG00000123268	ATF1
chr12	protein coding	51421849	51422349	-	ENSG00000110911	SLC11A2
chr12	protein coding	51441745	51442245	+	ENSG00000050426	LETMD1
chr12	protein coding	51476947	51477447	-	ENSG00000110925	CSRNP2
chr12	protein coding	51566426	51566926	-	ENSG00000135457	TFCP2
chr12	protein coding	51610977	51611477	-	ENSG00000184271	POU6F1
chr12	PROMPT	51611963	51612329	+	PROMPT_uc001rya.2	PROMPT_uc001rya.2
chr12	protein coding	51619860	51620085	+	ENSG00000269339	AC139768.1
chr12	PROMPT	52463000	52463472	-	PROMPT_uc001rzu.3	PROMPT_uc001rzu.3
chr12	protein coding	52585284	52585784	-	ENSG00000167767	KRT80
chr12	antisense	52701655	52702155	-	ENSG00000257829	RP11-845M18.6
chr12	enhancer	53267781	53268281	+	ENH50_plus	ENH50_plus
chr12	protein coding	53342655	53343155	+	ENSG00000111057	KRT18
chr12	PROMPT	53399405	53399905	-	PROMPT_uc009zmp.1	PROMPT_uc009zmp.1
chr12	protein coding	53399942	53400442	+	ENSG00000063046	EIF4B
chr12	antisense	53447722	53448222	-	ENSG00000257337	RP11-983P16.4
chr12	protein coding	53472704	53473204	-	ENSG00000167778	SPRYD3
chr12	PROMPT	53473343	53473553	+	PROMPT_uc001sbt.1	PROMPT_uc001sbt.1
chr12	protein coding	53491220	53491720	+	ENSG00000167779	IGFBP6
chr12	protein coding	53574484	53574984	+	ENSG00000139651	ZNF740
chr12	protein coding	53645035	53645535	+	ENSG00000182544	MFSD5
chr12	protein coding	53662083	53662583	+	ENSG00000135476	ESPL1
chr12	antisense	53693598	53694098	-	ENSG00000257605	RP11-680A11.5
chr12	protein coding	53718148	53718648	-	ENSG00000094914	AAAS
chr12	lincRNA	53759699	53760199	-	NONHSAG011233	NONHSAT028460
chr12	protein coding	53773960	53774460	+	ENSG00000185591	SP1
chr12	antisense	53894220	53894720	-	ENSG00000270175	RP11-793H13.11
chr12	protein coding	53894705	53895205	+	ENSG00000139546	TARBP2
chr12	protein coding	54121029	54121529	-	ENSG00000012822	CALCOCO1
chr12	PROMPT	54332251	54332532	-	PROMPT_uc001sei.2	PROMPT_uc001sei.2
chr12	protein coding	54332535	54333035	+	ENSG00000123364	HOXC13
chr12	protein coding	54366910	54367410	+	ENSG00000123388	HOXC11
chr12	antisense	54368240	54368740	-	ENSG00000228630	HOTAIR
chr12	PROMPT	54378283	54378783	-	PROMPT_uc001sen.2	PROMPT_uc001sen.2
chr12	PROMPT	54388991	54389275	-	PROMPT_uc001sep.2	PROMPT_uc001sep.2
chr12	antisense	54393294	54393794	-	ENSG00000250451	HOXC-AS1
chr12	PROMPT	54694760	54694873	+	PROMPT_uc001sfr.3	PROMPT_uc001sfr.3
chr12	protein coding	54694986	54695486	+	ENSG00000111481	COPZ1
chr12	protein coding	54812744	54813244	-	ENSG00000161638	ITGA5
chr12	pseudogene	55804086	55804238	+	PGOHUM00000258678	PGOHUM00000258678
chr12	antisense	56122888	56123388	+	ENSG00000258056	RP11-644F5.11
chr12	protein coding	56122991	56123491	-	ENSG00000135404	CD63
chr12	protein coding	56137064	56137564	+	ENSG00000135414	GDF11
chr12	protein coding	56321103	56321603	+	ENSG00000065357	DGKA
chr12	protein coding	56360553	56361053	+	ENSG00000123374	CDK2
chr12	protein coding	56435637	56436137	+	ENSG00000197728	RPS26
chr12	antisense	56551504	56552004	-	ENSG00000257809	RP11-603J24.14
chr12	protein coding	56582851	56583351	-	ENSG00000139613	SMARCC2
chr12	protein coding	56615217	56615717	-	ENSG00000181852	RNF41
chr12	protein coding	56651675	56652175	-	ENSG00000139645	ANKRD52
chr12	protein coding	56660642	56661142	+	ENSG00000135469	COQ10A
chr12	protein coding	56753439	56753939	-	ENSG00000170581	STAT2
[truncated: 6,499 more rows]

## Sheet: lincRNAs PCA
Gene name	Gene symbol	chromosome	transcription start	transcription stop	strand	PC1	PC2	comment
NONHSAG002624	NONHSAG002624	chr1	121484057	121485434	-	0.748277	2.05526	close to centromere
TINCR	ENSG00000223573	chr19	5558178	5568045	-	0.505456	-0.413101
NONHSAG013757	NONHSAG013757	chr13	73689190	73719346	+	0.416254	-0.190471
AC007228.9	ENSG00000268568	chr19	57183942	57185269	-	0.413376	-0.208327	low transcription, but present in np and not stabilised by EX3 KD
LINC00657	ENSG00000260032	chr20	34633544	34638882	-	0.407734	0.240948	stable in np, though still stabilised by EX3KD
RP11-622K12.1	ENSG00000204272	chrX	56755692	56844813	+	0.364059	-0.342563	efficiently spliced and stable in np
NONHSAG008673	NONHSAG008673	chr11	65248971	65249339	-	0.332082	1.30093	biderectional, possibly an eRNA
LINC00493	ENSG00000232388	chr20	18548064	18550207	+	0.317073	-0.100061	stable in np, efficiently spliced
AC006262.5	ENSG00000268621	chr19	46692423	46706340	-	0.180975	-0.49324	stable in np, efficiently spliced
RP11-620J15.3	ENSG00000257698	chr12	58325311	58329958	-	0.108159	-0.202047	stable in np, efficiently spliced
XXbac-BPG308K3.5	ENSG00000225173	chr6	28805646	28806783	-	0.0867662	-0.317602	low transcription
NONHSAG054893	NONHSAG054893	chrX	86979061	86983512	-	0.0758433	-0.0839274	stable in np, slighly stabilised in EX3 KD, spliced
NONHSAG019323	NONHSAG019323	chr16	35036459	35037041	-	0.0754809	-0.289477	short, stable transcript
FAM211A-AS1	ENSG00000175061	chr17	16342136	16381992	+	0.0130335	-0.138008	contains 3 snoRNAs (not at TSS)
NONHSAG032337	NONHSAG032337	chr21	9826394	9827720	-	0.00096846	0.151427	high antisense transcription due to convergent miRNA gene
RP11-254F7.2	ENSG00000260077	chr2	10179219	10180790	-	-0.0267794	-0.0980081
RP11-554I8.2	ENSG00000223784	chr10	6779344	6780988	+	-0.0733191	0.192053
NONHSAG051078	NONHSAG051078	chr8	115660594	115686229	+	-0.0764992	0.121745
SEC22B	ENSG00000223380	chr1	145096220	145116922	+	-0.0900589	-0.10304
NONHSAG012897	NONHSAG012897	chr13	20138108	20139019	-	-0.100282	-0.195399
HCG11	ENSG00000228223	chr6	26522076	26526807	+	-0.100638	0.242499
RP4-739H11.3	ENSG00000237899	chr1	41134761	41153260	-	-0.101565	0.382828
NONHSAG040057	NONHSAG040057	chr5	24283532	24322565	+	-0.115233	1.70687
RP11-53O19.3	ENSG00000272335	chr5	44826178	44828694	+	-0.136756	-0.15003
SNHG17	ENSG00000196756	chr20	37049235	37063996	-	-0.137181	0.168893
RP11-473M20.16	ENSG00000261889	chr16	3206737	3207484	-	-0.160323	-0.14122
LINC00162	ENSG00000224930	chr21	46419122	46424642	-	-0.166883	-0.273279
NONHSAG028607	NONHSAG028607	chr2	96874154	96908362	+	-0.17124	-0.323781
RP11-9M16.2	ENSG00000235119	chr9	117159004	117160783	-	-0.184379	-0.238413
RP11-820L6.1	ENSG00000255090	chr11	122026130	122293579	-	-0.184784	1.19967
NONHSAG054945	NONHSAG054945	chrX	97828799	98121798	+	-0.191003	-0.0826732
LINC01155	ENSG00000232593	chrX	53123327	53196196	+	-0.193613	0.0536612
RP11-160O5.1	ENSG00000263470	chr17	63096930	63107176	+	-0.207083	-0.00534945
MIR4435-1HG	ENSG00000172965	chr2	111953927	112252677	-	-0.211549	-0.0861903
NONHSAG004448	NONHSAG004448	chr1	225634945	225653045	-	-0.216732	0.400316
AP003900.6	ENSG00000271308	chr21	11169720	11184046	+	-0.222508	1.12287
SNHG16	ENSG00000163597	chr17	74553848	74561430	+	-0.230092	-0.133593
SPACA6P	ENSG00000182310	chr19	52196593	52215640	+	-0.232311	-0.138857
NONHSAG014258	NONHSAG014258	chr13	113804993	113808124	-	-0.235051	-0.248264
SNHG5	ENSG00000203875	chr6	86370710	86388451	-	-0.249188	-0.226266
NONHSAG000659	NONHSAG000659	chr1	23877741	23878134	-	-0.250198	-0.479771
Z83851.1	ENSG00000229891	chr22	42760406	42765242	-	-0.257138	2.20127
LINC00707	ENSG00000238266	chr10	6821560	6884868	+	-0.259395	0.0421972
RP11-686O6.2	ENSG00000273456	chr2	203239655	203240327	-	-0.262739	0.23802
LINC00857	ENSG00000237523	chr10	81967466	81979413	+	-0.277524	0.457679
RP11-773D16.1	ENSG00000225484	chr10	81563813	81586350	-	-0.278026	-0.163953
NONHSAG043257	NONHSAG043257	chr6	26673986	26680967	+	-0.2803	-0.317729
NONHSAG033063	NONHSAG033063	chr21	46469339	46470679	-	-0.281258	-0.229453
LINC00969	ENSG00000242086	chr3	195384933	195460422	+	-0.290431	-0.291422
LINC00152	ENSG00000222041	chr2	87754887	87906324	+	-0.293365	-0.113198
CTD-2035E11.5	ENSG00000272144	chr5	43061497	43062543	+	-0.294107	-0.378671
LINC00662	ENSG00000261824	chr19	28175488	28284848	-	-0.294107	-0.114845
RP11-782C8.1	ENSG00000230850	chr1	143119061	143233417	+	-0.303391	-0.0465137
JPX	ENSG00000225470	chrX	73164159	73290243	+	-0.303451	0.134708
CROCCP2	ENSG00000215908	chr1	16944751	16971178	-	-0.303513	-0.224322
LINC01123	ENSG00000204588	chr2	110744640	110753717	+	-0.310054	0.148376
CTC-459F4.3	ENSG00000267575	chr19	28284371	28409771	+	-0.31021	0.202707
LINC00630	ENSG00000223546	chrX	102024089	102140334	+	-0.311202	0.594283
NONHSAG000059	NONHSAG000059	chr1	857511	859134	-	-0.31372	-0.202949
RP11-761E20.1	ENSG00000235244	chrX	115033604	115085422	-	-0.321714	0.914377
NONHSAG028655	NONHSAG028655	chr2	98104121	98107290	-	-0.328699	-0.139688
PVT1	ENSG00000249859	chr8	128806779	129113499	+	-0.339497	0.188031
NONHSAG053506	NONHSAG053506	chr9	130683160	130684190	-	-0.339963	-0.223418
LINC00883	ENSG00000243701	chr3	106959539	107045811	+	-0.342187	-0.156192
AL589743.1	ENSG00000225210	chr14	19650018	19718563	+	-0.343568	-0.112809
CRNDE	ENSG00000245694	chr16	54952775	54963101	-	-0.351897	-0.125963
NONHSAG043129	NONHSAG043129	chr6	19800865	19805138	-	-0.353235	0.861434
PDXDC2P	ENSG00000196696	chr16	70010200	70099851	-	-0.354587	-0.0647135
SNHG15	ENSG00000232956	chr7	45022622	45026560	-	-0.355809	0.0135875
NONHSAG053907	NONHSAG053907	chrX	281385	282586	+	-0.359093	-0.170514
LINC01059	ENSG00000255414	chr11	123325106	123331118	+	-0.35955	0.208768
NONHSAG020749	NONHSAG020749	chr17	8028844	8029862	-	-0.360968	-0.171976
RP11-152P17.2	ENSG00000251003	chr8	106792474	107072752	-	-0.373072	0.344206
NONHSAG042433	NONHSAG042433	chr5	179084763	179102346	+	-0.373281	0.02561
NONHSAG011233	NONHSAG011233	chr12	53755974	53760199	-	-0.38999	0.925782
RP11-182L21.6	ENSG00000272447	chr10	81585658	81587358	+	-0.395462	-0.0151924
ERVK13-1	ENSG00000260565	chr16	2710350	2723445	-	-0.397076	0.195938
DANCR	ENSG00000226950	chr4	53578597	53586518	+	-0.399089	-0.0166551
RP6-42F4.1	ENSG00000273131	chr1	120693320	120697146	-	-0.400819	-0.0342961
NONHSAG001696	NONHSAG001696	chr1	63786555	63788129	-	-0.401696	-0.0816078
GS1-124K5.4	ENSG00000237310	chr7	65958693	65960461	+	-0.402287	0.422038
AC012065.4	ENSG00000227047	chr2	20699331	20701071	-	-0.406507	0.247523
RP11-220I1.1	ENSG00000233137	chr9	37079893	37090398	+	-0.417512	0.1357
RP11-222A11.1	ENSG00000228065	chr10	67330096	67526299	+	-0.425488	0.427406
AP000525.9	ENSG00000206195	chr22	16147979	16193004	-	-0.426515	0.0480955
LINC00843	ENSG00000178440	chr10	51732523	51741813	+	-0.431186	0.0538365
NONHSAG036358	NONHSAG036358	chr3	149105906	149108005	+	-0.434601	1.86939
RP11-182I10.3	ENSG00000226891	chr1	65437908	65468159	-	-0.434773	0.314473
KB-1572G7.2	ENSG00000273000	chr22	23995047	24059534	-	-0.437636	0.154046
MIR503HG	ENSG00000223749	chrX	133677367	133680741	-	-0.440181	0.0591057
RP4-758J18.13	ENSG00000272455	chr1	1344476	1345998	+	-0.448774	0.125243
LINC01106	ENSG00000175772	chr2	111132715	111142019	-	-0.450599	0.209814
RP11-290F20.1	ENSG00000203999	chr20	48909257	48931459	+	-0.455006	0.244867
SNHG11	ENSG00000174365	chr20	37075221	37079564	+	-0.463473	0.364003
NONHSAG022177	NONHSAG022177	chr17	48358938	48365239	-	-0.464388	0.19224
RP11-347E10.1	ENSG00000254416	chr11	110225855	110277124	+	-0.464419	0.182705
NONHSAG040847	NONHSAG040847	chr5	79552919	79554203	+	-0.484432	0.398751
ZNF518A	ENSG00000177853	chr10	97889472	97965044	+	-0.486004	0.522377
NONHSAG047715	NONHSAG047715	chr7	61968944	61971191	+	-0.491855	0.15529
NONHSAG020592	NONHSAG020592	chr17	4690328	4694029	-	-0.496981	0.290023
LINC00938	ENSG00000273015	chr12	46119510	46121558	-	-0.498425	0.475185
RP11-268G12.1	ENSG00000228933	chrX	27193037	27417114	-	-0.499674	0.594071
CRYM-AS1	ENSG00000189149	chr16	21312170	21329912	+	-0.501139	0.45476
AC074389.9	ENSG00000236081	chr7	1778266	1781927	-	-0.501774	0.301304
NONHSAG041000	NONHSAG041000	chr5	90575897	90578519	+	-0.50727	0.289266
MALAT1	ENSG00000251562	chr11	65265233	65273940	+	-0.507345	1.15
CTA-211A9.5	ENSG00000244625	chr22	27068730	27176170	+	-0.507916	0.37752
NONHSAG008773	NONHSAG008773	chr11	66735225	66737668	+	-0.508341	0.324988
NONHSAG014150	NONHSAG014150	chr13	109864391	109869109	-	-0.50979	0.304937
RP11-453F18__B.1	ENSG00000213468	chrX	130836678	130964671	-	-0.510463	0.428538
LINC01135	ENSG00000234807	chr1	59250823	59365384	+	-0.516962	0.615872
LINC00265	ENSG00000188185	chr7	39773231	39832691	+	-0.518301	0.481627
LINC00669	ENSG00000267374	chr18	36786888	37380282	-	-0.519178	0.824314
RP11-2B6.3	ENSG00000269946	chr9	96928571	96962909	+	-0.52771	0.56846
RP11-65J21.3	ENSG00000262454	chr16	14396145	14420210	+	-0.527971	0.708728
RP11-54O7.16	ENSG00000272438	chr1	840214	851356	+	-0.529569	0.338675
LINC00263	ENSG00000235823	chr10	102133372	102143125	+	-0.531585	1.14558
AC006273.5	ENSG00000267530	chr19	782755	785080	+	-0.537488	0.469181
RP11-354K1.1	ENSG00000227764	chr1	211813037	211827923	+	-0.541572	0.806598
AC226119.5	ENSG00000253917	chr4	3916910	3957148	-	-0.551506	0.540459
LINC00115	ENSG00000225880	chr1	761586	762902	-	-0.55528	0.333584
NONHSAG052344	NONHSAG052344	chr9	45441937	45563576	+	-0.556	0.466855
RP11-435B5.4	ENSG00000185044	chr1	143354963	143467632	-	-0.567362	0.598531
AC005256.1	ENSG00000267073	chr19	1748055	1748744	+	-0.569798	1.08063
LINC01021	ENSG00000250337	chr5	27472399	27496508	+	-0.571024	0.77776
RP5-1158E12.3	ENSG00000231566	chrX	45707328	45710920	-	-0.580341	1.31486
SNHG6	ENSG00000245910	chr8	67833919	67838633	-	-0.580367	0.465686
RP1-30G7.2	ENSG00000236751	chrX	46185359	46187080	-	-0.580837	0.471383
RP11-112L6.4	ENSG00000231742	chr20	48789087	48793096	+	-0.583676	0.502814
RP11-471M2.3	ENSG00000272046	chr13	88459889	88463487	-	-0.585181	1.43321
LINC00863	ENSG00000224914	chr10	89102493	89117639	+	-0.589684	0.756462
RP11-206L10.9	ENSG00000237491	chr1	714150	745440	+	-0.5959	0.657284
LUCAT1	ENSG00000248323	chr5	90598846	90610219	-	-0.6028	0.804672
RP11-103J17.2	ENSG00000261761	chr4	37003438	37022330	+	-0.61772	0.548237
RP11-573D15.2	ENSG00000232233	chr3	186528669	186543310	-	-0.62084	0.615847
NONHSAG042940	NONHSAG042940	chr6	6885868	6899654	+	-0.637739	0.771411
LINC00472	ENSG00000233237	chr6	72054047	72130472	-	-0.641768	0.903923
NONHSAG037628	NONHSAG037628	chr4	24330387	24334884	+	-0.659375	0.880296
NONHSAG024458	NONHSAG024458	chr19	2947924	2950642	-	-0.660804	0.674008
NONHSAG049327	NONHSAG049327	chr7	158766826	158775604	+	-0.674992	1.07132
NONHSAG018058	NONHSAG018058	chr15	99557907	99561165	+	-0.690815	1.86453
NONHSAG022378	NONHSAG022378	chr17	58203896	58213051	-	-0.693756	0.74475
NONHSAG032251	NONHSAG032251	chr20	61405257	61408245	-	-0.698937	0.897178
AC005682.5	ENSG00000228649	chr7	22893797	22901021	+	-0.704476	0.86314
LINC00339	ENSG00000218510	chr1	22351681	22357716	+	-0.709495	0.835893
LINC00355	ENSG00000227674	chr13	64560504	64650144	-	-0.712943	1.23058
NONHSAG021881	NONHSAG021881	chr17	41437409	41438729	-	-0.7136	1.71593
RP11-366H4.1	ENSG00000248370	chr4	189081219	189082293	+	-0.726504	0.8114
RP11-66B24.2	ENSG00000232386	chr15	101389766	101402376	+	-0.737406	1.29762
RP3-522D1.1	ENSG00000224167	chr1	113392650	113420493	+	-0.756951	0.954448
NEAT1	ENSG00000245532	chr11	65190245	65213011	+	-0.76943	1.067
RP11-293M10.5	ENSG00000259687	chr14	75761107	75763341	+	-0.784329	1.62479
AC064834.2	ENSG00000223466	chr2	196397759	196403405	+	-0.788102	1.07753
LINC00899	ENSG00000231711	chr22	46435787	46440733	-	-0.793001	1.21869
NONHSAG021879	NONHSAG021879	chr17	41381732	41382576	+	-0.796234	1.08602
RP1-290I10.3	ENSG00000228478	chr6	10423373	10426409	-	-0.80052	1.40784
RP11-700H6.1	ENSG00000247011	chr17	49012350	49022074	-	-0.806333	1.4441
NONHSAG036379	NONHSAG036379	chr3	150088073	150106893	+	-0.815882	1.15616
RP11-464F9.1	ENSG00000242288	chr10	75434053	75490272	-	-0.835385	1.32711
RP11-220I1.5	ENSG00000260100	chr9	37078810	37079773	-	-0.860628	1.50029
NONHSAG022721	NONHSAG022721	chr17	72978488	72980941	+	-0.88114	1.37587
LINC00896	ENSG00000236499	chr22	20193920	20196047	+	-0.882085	1.2864
NONHSAG012159	NONHSAG012159	chr12	105836749	105837870	-	-0.903573	4.08527
NONHSAG018438	NONHSAG018438	chr16	4353786	4357897	-	-0.907204	1.48055
RP11-276H19.1	ENSG00000226237	chr9	89563614	89616948	+	-0.915475	1.95078
AC093627.9	ENSG00000242474	chr7	135853	149466	-	-0.931758	1.36361
MIR17HG	ENSG00000215417	chr13	92000074	92006833	+	-0.946152	1.55714
LINC00322	ENSG00000237864	chr21	44742297	44751919	-	-1.01105	1.95153
NONHSAG007186	NONHSAG007186	chr10	131909571	131919006	+	-1.01119	1.80176
LINC00467	ENSG00000153363	chr1	211556145	211605878	+	-1.02075	1.76595
RP11-1017G21.5	ENSG00000271780	chr14	102414684	102415762	+	-1.04351	1.83292
RP11-57G10.8	ENSG00000272892	chr10	69609283	69610504	+	-1.06052	2.13855
LINC00910	ENSG00000188825	chr17	41447213	41466567	-	-1.06544	1.90639
NONHSAG041774	NONHSAG041774	chr5	141227318	141229186	-	-1.06795	2.519
RP11-112L6.3	ENSG00000237595	chr20	48780001	48782639	-	-1.09493	2.2282
CTC-559E9.6	ENSG00000267419	chr19	19887411	19945736	+	-1.09978	2.04471
GS1-124K5.3	ENSG00000223473	chr7	65956083	65958553	-	-1.11204	2.30398
RP11-435O5.2	ENSG00000237857	chr9	98177116	98189078	-	-1.17448	2.18047
NONHSAG020294	NONHSAG020294	chr16	88729706	88753594	+	-1.17988	2.5721
CASC11	ENSG00000249375	chr8	128698588	128746213	-	-1.20166	2.23925
LINC01003	ENSG00000261455	chr7	152160871	152162634	+	-1.22105	2.49144
NONHSAG007183	NONHSAG007183	chr10	131857148	131909092	-	-1.22288	2.29471
CTC-295J13.3	ENSG00000248109	chr5	147618133	147622157	+	-1.28486	2.42152
NONHSAG042462	NONHSAG042462	chr5	179894886	179910503	+	-1.28608	2.44782
AC083843.2	ENSG00000254028	chr8	135844990	135846725	+	-1.34744	2.46556
CTD-2023M8.1	ENSG00000248693	chr5	18704542	18746282	-	-1.36074	2.98596
CTD-2616J11.14	ENSG00000268889	chr19	51897742	51906904	+	-1.36901	3.0472
LINC00886	ENSG00000240875	chr3	156465135	156534851	-	-1.38473	2.62791
LINC00173	ENSG00000196668	chr12	116971227	116974323	+	-1.38769	2.62045
NONHSAG002799	NONHSAG002799	chr1	149224533	149225402	+	-1.42546	3.43036
NONHSAG000660	NONHSAG000660	chr1	23878413	23881254	-	-1.4553	2.95638
RP11-353N4.8	ENSG00000232151	chr1	149605640	149633208	+	-1.46802	3.44107
RP4-536B24.4	ENSG00000260498	chr16	87807094	87812980	-	-1.56822	3.18005
LINC00052	ENSG00000259527	chr15	88120160	88122917	+	-1.64502	3.36292
MIR4500HG	ENSG00000228824	chr13	88079469	88323514	-	-1.66789	3.86268
RP11-95P2.1	ENSG00000262468	chr16	4295826	4303790	-	-1.69187	3.57812
RP11-96H19.1	ENSG00000257261	chr12	46777462	46850051	+	-1.73118	3.99707
NONHSAG024412	NONHSAG024412	chr19	2058793	2061332	-	-1.78264	4.18891
NONHSAG010709	NONHSAG010709	chr12	25537425	25539101	-	-1.83181	4.20268
CTD-2526A2.2	ENSG00000260369	chr17	78427535	78428529	-	-1.90479	4.21214
LINC00963	ENSG00000204054	chr9	132245730	132275947	+	-1.96409	4.3004
NONHSAG021880	NONHSAG021880	chr17	41393291	41393906	+	-2.00441	4.61434
CTD-2555C10.3	ENSG00000259230	chr14	103011591	103022163	+	-2.01951	4.53387
RP13-516M14.4	ENSG00000265692	chr17	80247922	80250690	-	-2.27384	5.21308
LINC00319	ENSG00000188660	chr21	44866481	44873773	+	-2.30419	5.22566
NONHSAG018368	NONHSAG018368	chr16	2916362	2918212	-	-2.32589	5.26533
NONHSAG049472	NONHSAG049472	chr8	8412783	8435105	+	-2.4515	5.72408
RP11-290F20.2	ENSG00000233077	chr20	48927248	48937879	-	-2.93388	6.86089
NONHSAG006171	NONHSAG006171	chr10	74008148	74008659	-	-3.21424	9.43071
RP4-536B24.3	ENSG00000260177	chr16	87813740	87840082	-	-3.34726	8.07576

## Sheet: antisense PCA
Gene name	Gene symbol	chromosome	transcription start	transcription stop	strand	PC1	PC2	comment
RPPH1	ENSG00000259001	chr14	20811207	20811844	+	13.619	23.7025	also misc_RNA biotype
RN7SL1	ENSG00000258486	chr14	50053297	50053596	+	12.1608	15.081	also misc_RNA biotype
RP11-465N4.4	ENSG00000234678	chr1	201969222	201979481	-	1.47669	-0.265609
CTC-524C5.2	ENSG00000263272	chr17	5328459	5336196	+	0.711827	-0.174531
AC133785.1	ENSG00000233221	chr2	131588551	131594567	+	0.320662	0.052437
7SK	ENSG00000254144	chr8	144624280	144624570	+	0.263151	-0.0981997
LINC00094	ENSG00000235106	chr9	136890561	136899788	-	0.207163	0.325744
RP11-73E17.2	ENSG00000258738	chr14	35343549	35345665	-	0.190054	0.028443
RP11-342K6.1	ENSG00000270696	chr2	75887588	75889334	-	0.182068	-0.306983
RP11-22P6.3	ENSG00000260442	chr16	28890278	28891241	+	0.0991023	-0.0143876
RP11-284F21.10	ENSG00000272405	chr1	156611458	156614679	+	0.0844364	0.00269435
RP11-613M10.6	ENSG00000234160	chr9	37509147	37510296	+	0.0648954	-0.038994
GS1-393G12.12	ENSG00000254690	chr8	145538253	145538801	+	0.0532296	-0.261493
RP11-263K19.6	ENSG00000236263	chr1	155180942	155183610	-	0.0240465	-0.301448
PRMT5-AS1	ENSG00000237054	chr14	23388665	23396105	+	0.0184458	0.610857
RP11-296O14.3	ENSG00000203739	chr1	173386932	173430501	+	-0.01435	-0.239734
RP11-175O19.4	ENSG00000231025	chr10	98752207	98755716	-	-0.0219291	-0.104083
CTA-384D8.36	ENSG00000272821	chr22	50962355	50963209	-	-0.0286721	-0.221597
RP11-65L3.4	ENSG00000270956	chr2	179405852	179406526	+	-0.0475761	0.78913
RP11-513M16.7	ENSG00000272842	chr9	19371384	19371943	-	-0.0571636	-0.314384
PRKAG2-AS1	ENSG00000239911	chr7	151574127	151576299	+	-0.0834078	-0.330184
RP11-445H22.3	ENSG00000132832	chr20	43285092	43324737	-	-0.090277	-0.372887
TP73-AS1	ENSG00000227372	chr1	3652548	3663900	-	-0.0936273	-0.345458
CTC-428H11.2	ENSG00000272367	chr5	86672073	86672997	+	-0.0938932	-0.101446
BHLHE40-AS1	ENSG00000235831	chr3	4938493	5021646	+	-0.103109	0.0964284
GS1-251I9.4	ENSG00000253738	chr8	92072137	92082417	+	-0.107894	0.0805358
RP1-20N2.6	ENSG00000229036	chr6	143806116	143828464	-	-0.115138	-0.263728
RP11-474P2.2	ENSG00000258096	chr12	46765246	46767561	+	-0.115328	0.675544
AC009133.15	ENSG00000259952	chr16	29817817	29819053	-	-0.117492	-0.0223708
RP11-881M11.1	ENSG00000256944	chr11	60680638	60681524	-	-0.135172	1.56052
TCEAL3-AS1	ENSG00000224031	chrX	102881004	102881420	+	-0.138282	-0.191128
RP11-884K10.7	ENSG00000271976	chr3	53893021	53895603	-	-0.139196	-0.392753
RP11-285F7.2	ENSG00000242861	chr1	226028584	226034223	+	-0.139815	-0.289499
RP11-171I2.5	ENSG00000271011	chr2	179441830	179442349	-	-0.140633	-0.26923
RP11-46A10.5	ENSG00000243155	chr1	180913178	180945618	+	-0.140792	-0.0787376
AC079135.1	ENSG00000233611	chr2	237076090	237203570	+	-0.14206	-0.299112
AP001059.5	ENSG00000232010	chr21	45670696	45671403	-	-0.154215	-0.0978786
RP11-475N22.4	ENSG00000244300	chr3	128208055	128221191	-	-0.156641	-0.17567
RP11-77H9.2	ENSG00000260276	chr16	8941962	8954274	+	-0.15774	-0.372715
PITPNA-AS1	ENSG00000236618	chr17	1420225	1421390	+	-0.17374	0.0993887
AP000688.11	ENSG00000236677	chr21	37432730	37436706	-	-0.175004	1.51004
RP11-305K5.1	ENSG00000272990	chr3	156241529	156242036	-	-0.178584	-0.429119
RP11-316O14.1	ENSG00000268603	chr2	220362333	220362968	-	-0.182119	0.122653
RP11-164P12.4	ENSG00000251603	chr4	152588376	152591654	+	-0.183636	0.378085
TMPO-AS1	ENSG00000257167	chr12	98906751	98910200	-	-0.188121	-0.0753508
CTB-129O4.1	ENSG00000248367	chr5	179720245	179722253	-	-0.188218	0.215449
RP5-1148A21.3	ENSG00000266680	chr6	64280910	64282313	-	-0.191443	0.119344
AC025335.1	ENSG00000179859	chr17	7816642	7819271	+	-0.195536	0.257061
RP5-1050D4.5	ENSG00000262227	chr17	4891001	4891741	+	-0.196298	-0.294451
XXbac-B476C20.9	ENSG00000225335	chr22	18559293	18561650	+	-0.203589	-0.117971
RP11-276H7.2	ENSG00000227959	chr1	16481706	16483824	+	-0.205115	-0.226835
RP11-245P10.4	ENSG00000231563	chr1	228595082	228597395	+	-0.208636	0.475665
THAP9-AS1	ENSG00000251022	chr4	83814162	83822113	-	-0.209179	-0.132415
RP11-21A7A.3	ENSG00000256341	chr11	63885744	63886682	+	-0.209942	-0.47519
RP11-149I9.2	ENSG00000263167	chr17	79109571	79110056	+	-0.218219	-0.276192
FGD5-AS1	ENSG00000225733	chr3	14961854	14989931	+	-0.219829	-0.186368
RP11-680F8.3	ENSG00000259523	chr15	30114834	30116284	-	-0.222092	-0.0692908
AC114730.8	ENSG00000215692	chr2	242674130	242674913	-	-0.228821	0.386114
RP11-449P15.1	ENSG00000257607	chr7	1094996	1098897	-	-0.237507	-0.209194
RP11-307C12.11	ENSG00000232093	chr1	155017667	155018594	-	-0.239487	-0.229951
RP11-685N10.1	ENSG00000255893	chr11	94206074	94206736	+	-0.24001	-0.262817
RP11-707M3.3	ENSG00000272155	chr8	66626569	66627013	+	-0.241656	-0.463357
AC073283.7	ENSG00000225187	chr2	47294961	47298343	+	-0.243413	-0.351852
RNASEH1-AS1	ENSG00000234171	chr2	3606082	3609324	+	-0.244342	0.129496
BACE2-IT1	ENSG00000224388	chr21	42552024	42552553	+	-0.248625	-0.384011
AC005775.2	ENSG00000266933	chr19	490046	507813	-	-0.248793	-0.0879946
RP11-98I9.4	ENSG00000228506	chr6	99872798	99879249	+	-0.251626	-0.0596913
RP11-872D17.4	ENSG00000254662	chr11	57093077	57095432	-	-0.251728	-0.335945
RP11-597M12.1	ENSG00000263707	chr17	12893466	12893927	-	-0.253976	-0.487031
NPPA-AS1	ENSG00000242349	chr1	11901074	11908136	+	-0.25683	-0.270837
AC093673.5	ENSG00000232533	chr7	143076785	143077588	-	-0.257371	0.402152
RP4-803J11.2	ENSG00000237481	chr1	229455150	229458834	+	-0.2575	-0.21559
CTD-3154N5.1	ENSG00000260919	chr15	74905535	74907937	-	-0.257905	2.90363
RP11-415F23.4	ENSG00000272529	chr3	16386633	16387947	-	-0.258293	-0.344412
RP11-527J8.1	ENSG00000273306	chr2	100021680	100022305	+	-0.259698	-0.183816
RP4-635E18.8	ENSG00000271895	chr1	11089716	11090585	-	-0.259934	-0.0430637
LINC00852	ENSG00000231177	chr3	10326103	10327430	+	-0.260337	-0.391964
RP11-53O19.1	ENSG00000251141	chr5	44745002	44808879	-	-0.260604	0.491251
RP13-16H11.5	ENSG00000235843	chr10	27006564	27007707	+	-0.261984	-0.387539
RP11-498C9.3	ENSG00000262413	chr17	79825597	79826428	+	-0.262132	-0.198706
LINC00984	ENSG00000259330	chr15	40617417	40618916	-	-0.269726	0.0521904
LL22NC03-104C7.1	ENSG00000236054	chr22	32979286	32980190	-	-0.273406	-0.431631
RP4-668J24.2	ENSG00000261730	chr6	1384025	1385301	-	-0.274229	-0.367736
AC007566.10	ENSG00000244055	chr7	92086878	92120924	-	-0.274293	-0.15039
RP11-532M24.1	ENSG00000272486	chr8	125591872	125592889	+	-0.278832	-0.419914
VIM-AS1	ENSG00000229124	chr10	17256238	17271984	-	-0.278876	-0.310166
HOXA11-AS	ENSG00000240990	chr7	27224137	27228912	-	-0.27897	-0.348583
CTB-50L17.7	ENSG00000267030	chr19	4447301	4448214	-	-0.280431	-0.150042
AC133528.2	ENSG00000228989	chr2	242629829	242633704	-	-0.281154	-0.1934
CTD-2589H19.6	ENSG00000271781	chr5	675941	676731	+	-0.281788	-0.358152
RP11-77H9.5	ENSG00000259939	chr16	8947169	8948204	+	-0.28235	-0.118123
RP4-773N10.4	ENSG00000258634	chr1	110600962	110605177	+	-0.282419	-0.299968
AC018766.5	ENSG00000269352	chr19	50360227	50362546	+	-0.284936	-0.250923
RP11-415F23.3	ENSG00000272498	chr3	16380815	16381378	+	-0.28536	-0.327452
RP5-1112D6.4	ENSG00000230177	chr6	111599135	111599945	+	-0.287411	-0.194006
RP11-388M20.1	ENSG00000260060	chr16	31207452	31208284	+	-0.291095	-0.328597
NOP14-AS1	ENSG00000249673	chr4	2936626	2963465	-	-0.291584	0.0529401
AC022201.5	ENSG00000233849	chr2	70528583	70529204	-	-0.291894	-0.364533
RP11-157P1.4	ENSG00000226332	chr20	60880488	60881381	+	-0.29236	-0.248617
ZSCAN16-AS1	ENSG00000269293	chr6	28089573	28105071	+	-0.292438	0.474625
RP11-195B17.1	ENSG00000272148	chr2	27285296	27285775	-	-0.295593	-0.33724
RP11-108L7.4	ENSG00000236662	chr10	102740264	102745371	-	-0.298516	-0.352733
CTD-3138B18.5	ENSG00000268516	chr19	58768639	58790174	-	-0.298573	0.277481
RP11-155O18.6	ENSG00000272100	chr1	52819159	52819549	+	-0.301035	-0.229
RP11-700J17.2	ENSG00000272936	chr4	44706422	44706982	-	-0.303207	-0.301713
RP11-43F13.3	ENSG00000215246	chr5	987295	997423	+	-0.303464	-0.303915
RP11-758P17.2	ENSG00000241357	chr7	100032880	100034133	-	-0.307447	0.0574373
GS1-114I9.1	ENSG00000272638	chr7	30464288	30465028	+	-0.308959	-0.076641
RP11-603J24.14	ENSG00000257809	chr12	56544580	56552004	-	-0.312353	0.016799
RP3-337H4.9	ENSG00000271754	chr6	43486918	43487462	-	-0.313874	-0.300972
DYNLL1-AS1	ENSG00000248008	chr12	120928131	120933743	+	-0.320993	-0.193438
LAMTOR5-AS1	ENSG00000224699	chr1	110925441	110974982	-	-0.322816	-0.159792
RP4-714D9.2	ENSG00000241073	chr1	100523546	100550027	+	-0.324924	-0.0580515
RP11-573D15.9	ENSG00000263826	chr3	186499569	186501968	+	-0.325709	-0.178457
NDUFB2-AS1	ENSG00000240889	chr7	140395136	140396877	+	-0.327117	-0.279349
RP11-548H3.1	ENSG00000273466	chr2	219497979	219498737	-	-0.328408	-0.104934
RP11-3D4.3	ENSG00000259408	chr15	34147101	34149010	-	-0.328888	-0.191209
RP11-139H15.1	ENSG00000225973	chr15	55609382	55611359	+	-0.329951	0.038427
RP5-940J5.9	ENSG00000269968	chr12	6646960	6647536	+	-0.330985	-0.27909
RP11-169D4.2	ENSG00000256633	chr11	72295616	72299023	-	-0.332611	-0.231048
VPS9D1-AS1	ENSG00000261373	chr16	89778264	89784573	+	-0.335908	0.368603
PRRT3-AS1	ENSG00000230082	chr3	9989088	9996471	+	-0.33691	-0.0896178
RP11-384C4.2	ENSG00000229832	chr1	212530760	212531695	-	-0.336947	-0.193723
AP001065.2	ENSG00000230061	chr21	45834473	45845155	+	-0.337029	0.0539754
RP11-395P17.3	ENSG00000234771	chr9	130873450	130881013	-	-0.338378	-0.212305
AD000090.2	ENSG00000236144	chr19	36031640	36036931	+	-0.339272	-0.201701
RP5-1074L1.1	ENSG00000227963	chr1	110828997	110881793	+	-0.340989	0.126334
RP1-317E23.7	ENSG00000272478	chr1	26158404	26158625	-	-0.34181	-0.178426
RP11-298J23.9	ENSG00000268745	chr6	41759148	41759215	+	-0.342044	-0.21649
RP11-396F22.1	ENSG00000257718	chr12	39300253	39303394	-	-0.34298	0.2939
SH3BP5-AS1	ENSG00000224660	chr3	15295691	15306000	+	-0.345181	-0.202769
RP11-314N13.3	ENSG00000229728	chr20	1342266	1343229	+	-0.349128	-0.230103
RP11-152H18.3	ENSG00000254665	chr11	8714904	8718154	-	-0.350144	-0.146496
RP11-727F15.12	ENSG00000269176	chr11	62553498	62554257	+	-0.350398	0.00483924
RP11-132A1.4	ENSG00000232445	chr7	100951627	100954266	+	-0.350556	0.305417
RP11-21L23.4	ENSG00000254632	chr11	76470960	76479267	-	-0.350837	-0.129188
RP11-503E24.2	ENSG00000254165	chr8	42392672	42393447	-	-0.351002	0.0693854
AC018766.4	ENSG00000267896	chr19	50363139	50363771	-	-0.351076	-0.124141
MMP24-AS1	ENSG00000126005	chr20	33804265	33865934	+	-0.355876	0.074197
RP4-548D19.3	ENSG00000272661	chr7	150937485	150938058	-	-0.360244	-0.175034
RP11-439A17.7	ENSG00000236933	chr1	120835810	120838343	-	-0.364226	0.0904539
RP11-334C17.5	ENSG00000262580	chr17	78174472	78179748	+	-0.364418	-0.0812638
CTD-3185P2.2	ENSG00000269999	chr15	66780996	66781427	+	-0.366096	-0.0533203
MBNL1-AS1	ENSG00000229619	chr3	151980405	151987344	+	-0.366257	-0.113331
RP11-415J8.5	ENSG00000233246	chr1	33815953	33828846	-	-0.368518	0.161153
CTD-2260A17.1	ENSG00000248734	chr5	96120481	96121703	+	-0.370463	-0.0415297
RP11-263K19.4	ENSG00000231064	chr1	155166659	155175286	+	-0.371175	-0.109833
PXN-AS1	ENSG00000255857	chr12	120639094	120650941	-	-0.372592	0.142462
RP11-10J21.4	ENSG00000253307	chr8	142262385	142263391	+	-0.37368	-0.0573974
CTB-55O6.4	ENSG00000267670	chr19	14141667	14142369	+	-0.374026	0.0294722
CIRBP-AS1	ENSG00000267493	chr19	1268165	1270240	+	-0.376672	1.24145
RP5-1136G13.2	ENSG00000273314	chr7	148393559	148395756	+	-0.378292	0.194144
RP5-1180C10.2	ENSG00000230124	chr1	180238788	180245359	-	-0.378535	-0.113279
RP11-385F5.4	ENSG00000230325	chr1	236703394	236713580	-	-0.380453	-0.0884318
DENND5B-AS1	ENSG00000255867	chr12	31742857	31768600	+	-0.383587	0.305713
RP11-60I3.5	ENSG00000255145	chr9	102648608	102668883	+	-0.384509	-0.115856
CTD-2152M20.2	ENSG00000250764	chr5	32103551	32122047	-	-0.385906	0.273511
RP3-508I15.14	ENSG00000225450	chr22	39135008	39145046	-	-0.389291	-0.107715
FOXD2-AS1	ENSG00000237424	chr1	47897805	47900313	-	-0.389482	0.0211712
RP11-35O15.1	ENSG00000259424	chr15	99190180	99190600	+	-0.392727	-0.0843121
RP11-517C16.2	ENSG00000261286	chr16	84492865	84500967	-	-0.393056	-0.0433395
RP11-498D10.6	ENSG00000263320	chr16	71963914	71965102	-	-0.394239	-0.0969034
CTB-5E10.3	ENSG00000267633	chr19	13882932	13884932	-	-0.396189	-0.103028
RP11-767C1.2	ENSG00000272263	chr3	12873718	12874227	+	-0.396703	-0.101638
RP11-78A19.3	ENSG00000267165	chr18	11851413	11852750	-	-0.399724	0.0337406
RP11-658F2.8	ENSG00000258297	chr11	66433507	66435845	+	-0.399762	0.0867088
RP11-435O5.5	ENSG00000271155	chr9	98268517	98269918	+	-0.403099	0.44987
HCG15	ENSG00000227214	chr6	28953980	28955261	+	-0.403449	0.128487
RP11-574F21.2	ENSG00000228606	chr1	160231534	160232568	-	-0.40875	0.103169
RP11-152N13.16	ENSG00000272599	chr10	74884331	74885163	-	-0.41224	0.0088521
RP5-1110E20.1	ENSG00000265359	chr17	39007052	39019534	-	-0.412953	0.369883
RP11-290L1.3	ENSG00000257453	chr12	76424274	76425158	+	-0.416109	-0.0492379
RP11-196G18.21	ENSG00000242663	chr1	149754433	149783312	-	-0.418683	0.0507833
RP11-588H23.3	ENSG00000258168	chr12	70861860	70932859	-	-0.419229	0.424543
ZBTB11-AS1	ENSG00000256628	chr3	101395274	101398061	-	-0.421274	0.0897853
RP11-325L7.1	ENSG00000246323	chr5	137368463	137372955	-	-0.422566	0.0742247
AC074117.10	ENSG00000234072	chr2	27579113	27590489	+	-0.42486	0.0477488
RP11-84G21.1	ENSG00000257557	chr12	80328681	80334448	-	-0.42657	0.13144
RP13-131K19.6	ENSG00000272434	chr3	49066749	49067139	-	-0.430861	0.33413
AC007038.7	ENSG00000229127	chr2	210895457	210929080	+	-0.43322	0.224937
CTC-338M12.5	ENSG00000250222	chr5	180618924	180621429	-	-0.435942	0.537255
AC004549.6	ENSG00000229893	chr7	27773014	27780014	-	-0.440436	0.914983
WNT5A-AS1	ENSG00000244586	chr3	55521727	55522336	+	-0.45107	0.0576359
KB-226F1.1	ENSG00000272955	chr22	24375562	24376211	+	-0.452298	0.16329
RP11-135A1.2	ENSG00000232874	chr3	193848405	193848990	-	-0.454628	0.0547698
ASB16-AS1	ENSG00000267080	chr17	42253341	42264085	-	-0.45649	0.238646
RP11-758P17.3	ENSG00000240211	chr7	100033827	100036127	+	-0.457383	0.394061
RUSC1-AS1	ENSG00000225855	chr1	155286654	155293967	-	-0.46044	0.163517
CTD-2026D20.2	ENSG00000253347	chr17	45486688	45500892	-	-0.463588	0.183302
RP11-649A18.12	ENSG00000263843	chr17	73267450	73269976	-	-0.464462	0.298919
RP11-983P16.4	ENSG00000257337	chr12	53408380	53448222	+	-0.464638	0.360263
ARHGAP5-AS1	ENSG00000258655	chr14	32544625	32545999	-	-0.464792	0.507774
RP11-66D17.5	ENSG00000223356	chr1	156682004	156682966	+	-0.470154	0.246366
RP3-412A9.16	ENSG00000273387	chr22	31478142	31479551	-	-0.470203	0.263916
RP11-127B20.3	ENSG00000272677	chr4	83295454	83305180	+	-0.473339	0.449044
RP11-552F3.9	ENSG00000267801	chr17	73872453	73875627	+	-0.478241	0.340161
KIF9-AS1	ENSG00000227398	chr3	47205987	47288091	-	-0.481467	0.327682
SIAH2-AS1	ENSG00000244265	chr3	150479724	150480325	+	-0.48216	0.939312
UBL7-AS1	ENSG00000247240	chr15	74753606	74773643	+	-0.483725	0.316923
AP001469.7	ENSG00000228137	chr21	47666804	47667596	-	-0.487916	0.440866
DICER1-AS1	ENSG00000235706	chr14	95623982	95646263	+	-0.488151	0.421334
AC074212.6	ENSG00000267395	chr19	46271054	46275762	+	-0.501453	0.19936
CAPN10-AS1	ENSG00000260942	chr2	241522117	241526116	-	-0.502805	0.389334
RP11-416N2.4	ENSG00000273108	chr10	105368376	105369807	-	-0.503803	0.374339
RP11-162G10.5	ENSG00000236514	chr10	38146668	38148038	+	-0.504175	0.733328
AC009506.1	ENSG00000224152	chr2	160471807	160473593	-	-0.504641	0.273453
HOXC-AS1	ENSG00000250451	chr12	54392806	54393794	-	-0.507028	0.383304
RP11-57H14.2	ENSG00000233547	chr10	114710405	114711634	-	-0.508287	0.204901
A2M-AS1	ENSG00000245105	chr12	9217773	9220651	+	-0.508579	0.297055
RP3-322G13.5	ENSG00000232645	chr20	23337231	23338753	+	-0.51268	0.899019
FBXL19-AS1	ENSG00000260852	chr16	30930640	30934590	+	-0.515453	0.376582
RP11-78A19.4	ENSG00000272703	chr18	11857154	11857553	-	-0.515846	0.343562
DDX11-AS1	ENSG00000245614	chr12	31173697	31226781	+	-0.516776	0.764439
AC002116.7	ENSG00000267698	chr19	36505410	36536874	+	-0.520864	0.48473
CTD-2020K17.1	ENSG00000267121	chr17	43268298	43299589	-	-0.521506	0.394874
AP006621.6	ENSG00000255142	chr11	781645	782105	+	-0.522001	0.406016
RP11-802E16.3	ENSG00000255031	chr11	67818207	67821229	+	-0.524297	0.77563
HM13-AS1	ENSG00000230613	chr20	30155510	30161066	-	-0.528546	0.464879
AC092295.7	ENSG00000233527	chr19	37063972	37085610	+	-0.536915	0.686039
THAP7-AS1	ENSG00000230513	chr22	21356175	21364631	-	-0.537023	0.622095
RP13-582O9.5	ENSG00000253716	chr8	144362331	144363860	-	-0.538191	0.526735
AC000068.5	ENSG00000185065	chr22	19435416	19437628	-	-0.541959	0.393705
CTBP1-AS2	ENSG00000196810	chr4	1243088	1282079	+	-0.544079	0.50812
RP5-1050D4.3	ENSG00000262429	chr17	4871290	4872117	+	-0.54536	0.541693
KB-1125A3.11	ENSG00000272973	chr22	24198614	24199226	-	-0.548299	0.483444
CTD-2203K17.1	ENSG00000249572	chr5	33424131	33440725	-	-0.553096	0.421222
RP11-435O5.4	ENSG00000271659	chr9	98276327	98276802	+	-0.554421	0.335148
KTN1-AS1	ENSG00000186615	chr14	55965996	56046828	-	-0.555438	0.660053
RP1-93I3.1	ENSG00000271826	chrX	114752490	114797058	-	-0.561228	0.762808
TUG1	ENSG00000253352	chr22	31366663	31375381	-	-0.573021	0.581309
CTA-941F9.9	ENSG00000238120	chr22	46000312	46001501	-	-0.574746	0.492174
RP11-660L16.2	ENSG00000254682	chr11	71159720	71163203	+	-0.576331	0.594095
RP11-644F5.11	ENSG00000258056	chr12	56122888	56124467	+	-0.580166	0.603937
RP11-49I11.1	ENSG00000260552	chr18	33759959	33767411	+	-0.581312	0.945625
RP11-197P3.4	ENSG00000203321	chr9	77567884	77611209	+	-0.582202	0.469773
RP5-827C21.4	ENSG00000231663	chr1	234508553	234509339	-	-0.582888	0.478308
AC004463.6	ENSG00000260924	chr22	19158908	19160352	-	-0.583643	0.44082
CTD-2521M24.8	ENSG00000269053	chr19	17530114	17530583	-	-0.587167	1.2047
FAM83C-AS1	ENSG00000235214	chr20	33873054	33873559	+	-0.587178	0.519738
TMEM161B-AS1	ENSG00000247828	chr5	87564712	87732502	-	-0.589362	0.545489
NFYC-AS1	ENSG00000272145	chr1	41156052	41157738	-	-0.590097	0.497378
RP11-816J6.3	ENSG00000269889	chr3	169487437	169489831	+	-0.597284	0.622635
TMEM44-AS1	ENSG00000231770	chr3	194304740	194310989	+	-0.600028	0.631608
RP11-68I3.7	ENSG00000264647	chr17	27918721	27919259	+	-0.602515	0.484911
WAC-AS1	ENSG00000254635	chr10	28811581	28821672	-	-0.606979	0.652491
RP11-55L4.2	ENSG00000265349	chr17	9542085	9548642	+	-0.615606	0.722228
PHKA2-AS1	ENSG00000237836	chrX	18908414	18912615	+	-0.616319	0.558366
RP1-40E16.12	ENSG00000272277	chr6	3068279	3069128	-	-0.617743	0.541819
TSTD3	ENSG00000228439	chr6	99968569	99979794	-	-0.617862	0.894353
SEMA3B-AS1	ENSG00000232352	chr3	50304073	50304803	+	-0.619343	0.753276
HMGN3-AS1	ENSG00000270362	chr6	79943435	79946514	-	-0.620972	0.669862
PRR7-AS1	ENSG00000246334	chr5	176865504	176874700	-	-0.622569	0.575301
RP11-77P6.2	ENSG00000227896	chr10	88281702	88284858	-	-0.625743	0.701719
RP11-379H18.1	ENSG00000271122	chr7	35734824	35739023	+	-0.62693	0.80069
CTA-363E19.2	ENSG00000272072	chr7	106833004	106833745	+	-0.62716	0.697072
RP11-97C16.1	ENSG00000271870	chr3	3194626	3195119	-	-0.63001	0.550942
RP11-506M12.1	ENSG00000242798	chr7	99712837	99724762	+	-0.631108	1.31071
RP11-611O2.1	ENSG00000256325	chr12	69221898	69222333	+	-0.63528	0.979113
ATE1-AS1	ENSG00000226864	chr10	123687827	123711480	-	-0.63648	0.647656
CTA-445C9.14	ENSG00000261188	chr22	26908503	26910534	+	-0.637037	0.774936
RP11-219B17.1	ENSG00000245534	chr15	60771377	60922836	-	-0.645227	0.879053
RP11-429J17.5	ENSG00000254548	chr8	144800416	144801061	-	-0.646572	0.655631
RP5-886K2.3	ENSG00000236810	chr1	24086872	24104777	-	-0.648886	0.79558
RP5-864K19.4	ENSG00000228436	chr1	39325672	39385068	+	-0.652262	0.688712
CTA-29F11.1	ENSG00000260708	chr22	47157791	47158460	+	-0.658367	0.994724
MID1IP1-AS1	ENSG00000238123	chrX	38660821	38663136	-	-0.660651	1.22224
RP1-202O8.3	ENSG00000271746	chr1	6453615	6454451	+	-0.661701	0.939878
ST7-AS1	ENSG00000227199	chr7	116592500	116594388	-	-0.667892	0.974516
RP11-845M18.6	ENSG00000257829	chr12	52700400	52702155	+	-0.669999	0.781386
RP11-600F24.7	ENSG00000260285	chr14	103991347	103995409	-	-0.67074	0.686403
UGDH-AS1	ENSG00000249348	chr4	39529639	39596327	+	-0.671359	0.747085
RP11-611E13.2	ENSG00000257815	chr12	70297813	70637140	+	-0.671466	0.705865
RP11-66B24.4	ENSG00000259583	chr15	101433945	101459488	-	-0.677389	0.795554
RP11-686G8.2	ENSG00000258099	chr12	112037302	112038060	+	-0.678025	1.0493
RP11-284F21.7	ENSG00000229953	chr1	156616299	156631216	+	-0.680082	1.35389
RP5-894A10.2	ENSG00000244701	chr7	141352181	141356610	+	-0.683522	0.711774
RP11-559N14.5	ENSG00000267432	chr17	76480964	76495428	+	-0.683571	0.902003
CTA-204B4.2	ENSG00000259891	chr8	141515912	141518142	-	-0.684638	0.73945
MYLK-AS1	ENSG00000239523	chr3	123304389	123363415	+	-0.688766	0.851875
RP11-85A1.3	ENSG00000260475	chr10	101380812	101381675	-	-0.695897	1.54097
KMT2E-AS1	ENSG00000239569	chr7	104653872	104654768	-	-0.696891	0.769909
RP11-792A8.4	ENSG00000272831	chr7	66204816	66205372	+	-0.697339	0.785883
RP13-1032I1.7	ENSG00000262049	chr17	79668354	79670330	+	-0.697818	0.761603
CTC-338M12.4	ENSG00000233937	chr5	180673523	180699168	+	-0.698727	1.01777
RP11-367N14.2	ENSG00000232648	chr4	184416091	184425647	-	-0.704878	1.08077
RP11-380O24.1	ENSG00000254485	chr3	9334272	9404987	+	-0.716252	0.94285
DNAJC9-AS1	ENSG00000236756	chr10	75007118	75036742	-	-0.722538	0.84945
RP11-708J19.1	ENSG00000260236	chr3	47420579	47422489	-	-0.722577	0.858214
RP11-381K20.2	ENSG00000250159	chr5	137150022	137225025	+	-0.73137	1.47379
AC091729.9	ENSG00000229043	chr7	1200010	1204903	+	-0.731386	1.05347
RP5-884G6.2	ENSG00000228084	chr1	100433939	100435420	+	-0.735318	0.920547
RP11-452L6.5	ENSG00000260267	chr16	31468032	31471057	-	-0.738381	1.32157
RP1-39G22.7	ENSG00000259943	chr1	40722099	40723639	+	-0.73967	0.910914
RP11-72I8.1	ENSG00000260735	chr16	15188268	15203054	+	-0.742661	1.09445
RP11-554J4.1	ENSG00000272606	chr2	55845044	55845508	-	-0.748277	0.96267
HCG25	ENSG00000232940	chr6	33217311	33222766	-	-0.749898	1.06846
HOTAIR	ENSG00000228630	chr12	54356092	54368740	-	-0.751055	0.915325
AC092159.2	ENSG00000233296	chr2	677186	697371	+	-0.752289	0.945726
HCG16	ENSG00000244349	chr6	28954577	28956313	-	-0.758138	0.958805
RP11-654A16.1	ENSG00000259621	chr15	99423888	99436764	-	-0.760112	1.21055
STX18-AS1	ENSG00000247708	chr4	4543858	4712665	-	-0.76373	1.25877
SLC16A1-AS1	ENSG00000226419	chr1	113499037	113542118	-	-0.767348	1.04829
RP11-313P13.5	ENSG00000272843	chr7	72394956	72395663	+	-0.770623	0.940088
RP11-22P6.2	ENSG00000261766	chr16	28873487	28874661	+	-0.776691	1.10065
RP11-421L21.3	ENSG00000233184	chr1	101491434	101552821	-	-0.785427	1.19822
RP11-440L14.1	ENSG00000249592	chr4	756175	775637	-	-0.793447	1.03188
RP13-890H12.2	ENSG00000267288	chr17	43246172	43248951	+	-0.795756	1.02676
RP4-549L20.3	ENSG00000273204	chr1	101360484	101360912	-	-0.798908	1.32003
RP11-464F9.20	ENSG00000268584	chr10	75385754	75386548	-	-0.800716	1.20235
AC068831.10	ENSG00000214432	chr15	91565849	91579841	+	-0.805878	1.14924
AC009005.2	ENSG00000267751	chr19	567212	572215	-	-0.816297	1.66892
RP11-152N13.5	ENSG00000227540	chr10	75012549	75014107	+	-0.82272	1.11067
RP11-34D15.2	ENSG00000231188	chr10	102095320	102106147	-	-0.840234	2.08242
RP11-473M20.14	ENSG00000263072	chr16	3166043	3184883	+	-0.840644	1.21897
CTD-2366F13.1	ENSG00000247796	chr5	52405672	52410956	+	-0.842864	1.355
AC002310.12	ENSG00000235560	chr16	30546073	30548465	-	-0.844985	1.23845
RP11-29H23.4	ENSG00000232519	chr1	155579567	155580171	-	-0.845212	1.21464
CACTIN-AS1	ENSG00000226800	chr19	3607245	3613928	-	-0.848042	1.33377
AC009948.5	ENSG00000223960	chr2	179278666	179304970	-	-0.848191	1.30491
RP3-508I15.21	ENSG00000272669	chr22	39138630	39139120	-	-0.848959	1.12222
RP11-977B10.2	ENSG00000258101	chr12	49627352	49658539	+	-0.851041	1.27352
LENG8-AS1	ENSG00000226696	chr19	54955991	54960223	+	-0.852639	1.40782
RP11-319G6.1	ENSG00000248932	chr3	139108657	139302161	+	-0.853676	1.43508
CTA-397H3.3	ENSG00000253603	chr8	56987151	56987833	+	-0.858409	1.47694
DLGAP1-AS2	ENSG00000262001	chr18	3602998	3608334	-	-0.866075	1.23672
RP11-390E23.6	ENSG00000272686	chr7	123389122	123391220	+	-0.885341	1.41073
RP11-307C12.12	ENSG00000271380	chr1	154934301	154935099	+	-0.895016	1.61587
RP11-301O19.1	ENSG00000273080	chr2	86422713	86423172	+	-0.900304	1.55411
MANEA-AS1	ENSG00000261366	chr6	96023059	96025326	+	-0.911594	1.42231
RP11-1348G14.5	ENSG00000260796	chr16	28831891	28833354	+	-0.927872	1.43085
RP11-351I24.1	ENSG00000254554	chr11	10324204	10325251	-	-0.947727	1.78319
RP13-270P17.1	ENSG00000264235	chr18	3255434	3261848	+	-0.953388	5.01681
CTB-161C1.1	ENSG00000272719	chr7	5596362	5596876	-	-0.967046	1.51945
AC005339.2	ENSG00000268565	chr19	4654976	4655536	+	-0.967207	1.61346
RP4-682C21.5	ENSG00000178193	chr1	76175688	76189696	-	-0.967675	1.73378
SDCBP2-AS1	ENSG00000234684	chr20	1306049	1359378	-	-0.969522	1.75974
AC007773.2	ENSG00000267213	chr19	32880956	32896466	+	-0.971629	1.90848
RP5-1074L1.4	ENSG00000273373	chr1	110912776	110915625	+	-0.980363	1.58818
CTC-453G23.8	ENSG00000268583	chr19	48707340	48716411	-	-0.982611	1.513
RP11-820I16.4	ENSG00000273141	chr18	11908711	11909222	+	-0.985286	1.88055
RP11-359B12.2	ENSG00000250132	chr12	1083299	1100356	-	-0.987968	1.84727
RP11-378A13.2	ENSG00000273361	chr2	219263466	219263942	+	-0.988805	1.51567
TRAF3IP2-AS1	ENSG00000231889	chr6	111804714	111919505	-	-0.99102	1.91762
RP11-407N17.5	ENSG00000258940	chr14	39734907	39736265	+	-0.992308	1.75914
CTD-2033A16.3	ENSG00000262136	chr16	69760916	69776466	-	-0.998557	1.92473
RP1-101K10.6	ENSG00000227627	chr6	153304885	153310358	-	-1.00337	1.66413
CTD-2574D22.2	ENSG00000247735	chr16	29938157	29940254	+	-1.00744	2.08337
RP11-67L3.4	ENSG00000233203	chr1	55353236	55354523	-	-1.03183	1.90011
AC062029.1	ENSG00000234028	chr2	88927057	88931339	-	-1.05211	1.9261
RP11-355B11.2	ENSG00000270820	chr2	61698323	61711265	-	-1.05633	1.86618
RP11-110G21.1	ENSG00000228801	chr8	52811885	52859733	-	-1.0582	2.05549
RP5-1050D4.2	ENSG00000234203	chr17	4876146	4877976	-	-1.09159	1.89391
TIPARP-AS1	ENSG00000243926	chr3	156389651	156392167	-	-1.09469	1.96064
CTD-2655K5.1	ENSG00000255236	chr11	67889520	67897985	+	-1.10362	1.94798
RP11-80H5.2	ENSG00000232936	chr10	91405039	91410424	-	-1.1054	2.22143
RP1-223E5.4	ENSG00000261071	chr6	13614343	13615387	-	-1.11155	1.9242
AL022341.3	ENSG00000228201	chr16	698473	699200	+	-1.11738	2.18187
RP11-544I20.2	ENSG00000214770	chr14	64796149	64805317	-	-1.12305	1.97656
ZMYND10-AS1	ENSG00000235058	chr3	50378537	50383128	+	-1.12818	2.32249
CTB-11I22.1	ENSG00000253256	chr5	158636929	158675804	+	-1.13258	2.05473
AP001062.9	ENSG00000232969	chr21	45759259	45760353	-	-1.14141	2.57509
RP11-318A15.2	ENSG00000261335	chr17	74668024	74669740	-	-1.1459	2.20289
CTC-444N24.6	ENSG00000267871	chr19	57778588	57791702	-	-1.14905	2.10455
CTB-55O6.12	ENSG00000267169	chr19	14247991	14282079	+	-1.15637	2.09284
RP1-92O14.3	ENSG00000234694	chr1	43820355	43824329	-	-1.17695	2.13167
TMEM9B-AS1	ENSG00000254860	chr11	8986222	8999074	+	-1.17884	2.27129
CTD-2619J13.23	ENSG00000269106	chr19	58986722	58987130	+	-1.1893	2.11337
CTD-2292P10.4	ENSG00000253741	chr8	143783670	143808391	+	-1.19209	2.22227
RP11-611D20.2	ENSG00000237886	chr9	139440664	139444345	-	-1.20168	2.21124
CTD-2031P19.3	ENSG00000227908	chr5	55290995	55299477	-	-1.20461	2.4683
RP11-799D4.4	ENSG00000266947	chr17	33558469	33569982	+	-1.2128	2.16855
RP11-466F5.8	ENSG00000224358	chr1	165738166	165744413	-	-1.22839	2.50623
RP11-634H22.1	ENSG00000273391	chr7	139043778	139044312	-	-1.23086	2.50613
CTD-3185P2.1	ENSG00000261351	chr15	66782086	66784447	+	-1.24516	2.20353
RP1-125I3.2	ENSG00000236528	chr1	26186104	26189911	-	-1.24769	2.5085
CTD-2012K14.7	ENSG00000259804	chr16	67595314	67596212	-	-1.24919	2.48439
SRRM2-AS1	ENSG00000205913	chr16	2787077	2802601	-	-1.26064	3.01995
AC010761.14	ENSG00000267729	chr17	27054276	27054757	-	-1.2667	2.75692
HCG14	ENSG00000224157	chr6	28864307	28865099	-	-1.26919	2.68504
RP5-1021I20.1	ENSG00000259065	chr14	74254063	74269973	-	-1.2738	2.40474
RP11-45P15.4	ENSG00000259775	chr14	103798011	103798704	-	-1.28142	2.49896
RBM26-AS1	ENSG00000227354	chr13	79980444	79998463	+	-1.28747	2.43158
SMIM2-AS1	ENSG00000227258	chr13	44716682	44813010	-	-1.28793	2.49562
RP11-793H13.11	ENSG00000270175	chr12	53893946	53894720	-	-1.29303	2.46089
RP11-147L13.2	ENSG00000265100	chr17	66242770	66244079	+	-1.30848	2.67541
RP11-119B16.2	ENSG00000229539	chr20	3868886	3869515	+	-1.31394	2.42928
LINC01004	ENSG00000228393	chr7	104590762	104653491	-	-1.32439	2.54571
RP4-593H12.1	ENSG00000272854	chr7	107220002	107220502	-	-1.36629	2.56883
SSSCA1-AS1	ENSG00000260233	chr11	65337131	65337744	+	-1.38686	2.65713
TMCC1-AS1	ENSG00000271270	chr3	129612714	129637418	-	-1.39854	2.6918
RP11-745O10.2	ENSG00000239335	chr12	66524531	66528229	-	-1.42545	2.80008
MCM3AP-AS1	ENSG00000215424	chr21	47649131	47679304	+	-1.42628	2.75987
CTB-171A8.1	ENSG00000266903	chr19	45135500	45222031	-	-1.44185	2.8288
RP11-336K24.12	ENSG00000273002	chr1	155948590	155952777	+	-1.46747	2.84201
Z83844.1	ENSG00000233360	chr22	38037839	38054384	+	-1.47991	3.12625
ZNF337-AS1	ENSG00000213742	chr20	25604681	25658710	+	-1.48146	3.1234
RP11-196G18.23	ENSG00000264207	chr1	149802876	149804109	+	-1.51934	3.15707
LINC00449	ENSG00000203441	chr13	100151981	100153306	-	-1.55847	3.66011
MORF4L2-AS1	ENSG00000231154	chrX	102942212	102946700	+	-1.56079	3.11496
CECR5-AS1	ENSG00000185837	chr22	17640274	17646335	+	-1.56466	3.1163
RP11-179B2.2	ENSG00000272572	chr10	102670860	102672496	+	-1.5825	3.37348
RP11-874J12.4	ENSG00000266401	chr18	3653410	3656282	+	-1.58872	3.27861
RP6-109B7.4	ENSG00000235159	chr22	46463236	46465771	-	-1.59714	4.03705
AP001437.1	ENSG00000273210	chr21	38737779	38738234	-	-1.64592	3.30871
RP1-100J12.1	ENSG00000273254	chr21	30396576	30397211	-	-1.65097	3.50473
LINC01063	ENSG00000232065	chr3	196358369	196359458	-	-1.67191	3.5662
AC002117.1	ENSG00000224505	chr17	43227767	43238877	-	-1.67258	3.60768
AF196972.9	ENSG00000224292	chrX	48364911	48367226	+	-1.69558	3.5538
RP11-412D9.4	ENSG00000260329	chr12	107347807	107349275	+	-1.70514	3.48726
RP13-766D20.2	ENSG00000229848	chr17	79481073	79494802	+	-1.75874	3.65136
RP5-940J5.3	ENSG00000255966	chr12	6641456	6642664	-	-1.82114	4.03707
RP5-1157M23.2	ENSG00000243224	chr3	52273274	52275113	-	-1.89027	4.40529
RP11-73K9.2	ENSG00000260526	chr4	113150717	113152752	-	-1.95223	4.13228
MIR181A2HG	ENSG00000224020	chr9	127420746	127460910	+	-1.97156	4.36793
AC005076.5	ENSG00000224046	chr7	86780739	86781736	-	-2.01768	4.35018
RP11-666A8.8	ENSG00000267546	chr17	74541750	74553765	+	-2.02492	4.33626
RP11-324I22.4	ENSG00000271335	chr10	35603480	35625329	-	-2.11429	4.83499
CTA-292E10.6	ENSG00000226471	chr22	29196671	29244547	-	-2.11903	5.12741
DDX39B-AS1	ENSG00000234006	chr6	31510081	31510915	-	-2.1302	5.74177
RP11-875O11.3	ENSG00000253616	chr8	22928890	22932001	+	-2.16546	4.90868
RP11-422P24.10	ENSG00000273026	chr1	153938992	153939406	-	-2.32159	5.1495
ZFX-AS1	ENSG00000234230	chrX	24164342	24167771	+	-2.36647	5.52472
RP11-386I14.4	ENSG00000273338	chr1	78470030	78470238	+	-3.05501	7.91211
RP11-27K13.3	ENSG00000236137	chr1	117568104	117602112	-	-3.06313	7.24447

## Sheet: ENSEMBL NONCODE PCA
Gene name	Gene symbol	chromosome	transcription start	transcription stop	strand	PC1	PC2	comment
NONHSAG052606	NONHSAG052606	chr9	79186654	79186935	+	182.279	18.9945	rRNA pseudogene, biderection chr transcription, gives rise to small RNA. Very stable in np. Stability strongly decreased in EX3 KD
NONHSAG012707	NONHSAG012707	chr12	127650471	127650988	-	39.5134	3.9017	overlaps miRNA, but whole transcript stable in np, also gives rise to small RNA outside miRNA region
NONHSAG033340	NONHSAG033340	chr22	21265337	21270094s	+	16.7701	1.88126	gives rise to small RNA, wich is stable in np.
NONHSAG055089	NONHSAG055089	chrX	108297346	108297836	+	15.5248	1.25155	biderctional transcription, gives rise to small RNA. Stable in np, stability strongly decreased in EX3 KD
NONHSAG052122	NONHSAG052122	chr9	35680698	35681156	+	15.0505	-12.2208	overlaps protein coding gene
NONHSAG024964	NONHSAG024964	chr19	14675064	14676733	+	14.0044	-10.3598	overlaps protein coding gene
NONHSAG019271	NONHSAG019271	chr16	33963878	33964170	+	10.7446	1.16549	apparently part of longer transcript, biderectional transcription on chr, stable in NP, stability decreased in EX3 KD, gives rise to sRNA
NONHSAG014891	NONHSAG014891	chr14	50328594	50331183	-	10.0316	16.1182	contains misc_RNA
NONHSAG025585	NONHSAG025585	chr19	36066506	36092637	+	8.78269	0.644094	contains tRNA
NONHSAG010312	NONHSAG010312	chr12	6645713	6646179	+	7.94436	-0.384774	overlaps protein coding gene
NONHSAG010311	NONHSAG010311	chr12	6643678	6644307	+	7.87953	-0.557379	overlaps protein coding gene
NONHSAG051331	NONHSAG051331	chr8	134249414	134309547	-	7.24298	0.0618191	overlaps protein coding gene
NONHSAG054841	NONHSAG054841	chrX	77378336	77378835	+	7.21556	-0.643575	overlaps protein coding gene
NONHSAG026273	NONHSAG026273	chr19	50354644	50358322	+	7.15	-0.0408265	overlaps protein coding gene
NONHSAG054842	NONHSAG054842	chrX	77380441	77381764	+	6.04628	-0.60456	overlaps protein coding gene
NONHSAG053896	NONHSAG053896	chrM	15553	15888	+	5.60309	-5.84541	overlaps protein coding gene
NONHSAG051332	NONHSAG051332	chr8	134271239	134276824	-	5.09859	0.129003	overlaps protein coding gene
NONHSAG003196	NONHSAG003196	chr1	159888187	159888443	-	5.06239	-0.29338	overlaps protein coding gene
RNU12	ENSG00000270022	chr22	43011250	43011913	+	4.9845	8.24975	RNU12
NONHSAG008733	NONHSAG008733	chr11	66100061	66101024	-	4.95845	-0.533199	overlaps protein coding gene
NONHSAG017341	NONHSAG017341	chr15	72502751	72523556	-	4.76355	-0.878491	overlaps protein coding gene
NONHSAG026105	NONHSAG026105	chr19	47341429	47342077	-	4.69682	-0.607567	overlaps protein coding gene
NONHSAG005322	NONHSAG005322	chr10	17270868	17271749	+	4.637	-0.800255	antisense
NONHSAG008519	NONHSAG008519	chr11	62334412	62340181	-	4.56349	-0.040083	overlaps protein coding gene
NONHSAG006699	NONHSAG006699	chr10	102796485	102800997	+	4.54726	-0.0674693	overlaps protein coding gene
NONHSAG019078	NONHSAG019078	chr16	30125523	30128188	-	4.48085	-0.249103	overlaps protein coding gene
NONHSAG019070	NONHSAG019070	chr16	30080158	30080849	+	4.32809	-0.534702	overlaps protein coding gene
NONHSAG024904	NONHSAG024904	chr19	12910370	12911061	-	4.21098	-0.28551	overlaps protein coding gene
NONHSAG025512	NONHSAG025512	chr19	34869883	34870772	+	4.20851	-0.343057	overlaps protein coding gene
NONHSAG024386	NONHSAG024386	chr19	1612197	1619854	-	3.99481	-0.302752	overlaps protein coding gene
NONHSAG030811	NONHSAG030811	chr2	234182950	234191641	+	3.9811	5.57171
NONHSAG024599	NONHSAG024599	chr19	6415227	6415732	-	3.91055	-0.0892865
NONHSAG002325	NONHSAG002325	chr1	109642742	109646657	+	3.8335	5.78889
NONHSAG024338	NONHSAG024338	chr19	1105584	1105847	+	3.81576	-0.268794
NONHSAG026724	NONHSAG026724	chr19	58904423	58906169	+	3.75152	-0.322562
NONHSAG020458	NONHSAG020458	chr17	1371517	1373513	-	3.73985	-0.376176
NONHSAG028376	NONHSAG028376	chr2	85628295	85641141	-	3.65496	-0.390037
NONHSAG008660	NONHSAG008660	chr11	64949390	64951053	+	3.63115	-0.592201
NONHSAG051579	NONHSAG051579	chr8	146015150	146017510	-	3.58566	-0.143758
NONHSAG053895	NONHSAG053895	chrM	11696	11953	+	3.51053	-4.00287
NONHSAG036062	NONHSAG036062	chr3	129288032	129290047	-	3.39196	-2.52318
NONHSAG007541	NONHSAG007541	chr11	6636447	6637335	-	3.37737	-4.23694
NONHSAG025728	NONHSAG025728	chr19	38796002	38798275	-	3.3141	-2.00614
NONHSAG008735	NONHSAG008735	chr11	66102470	66103171	-	3.27362	-0.0332974
NONHSAG011209	NONHSAG011209	chr12	53345280	53346062	+	3.2477	-0.709182
NONHSAG034130	NONHSAG034130	chr22	45592583	45593914	-	3.24547	0.159653
NONHSAG019069	NONHSAG019069	chr16	30077083	30078942	+	3.21819	-0.65042
NONHSAG008645	NONHSAG008645	chr11	64788988	64789588	+	3.21677	-0.222222
NONHSAG020702	NONHSAG020702	chr17	7210645	7213772	+	3.13809	-0.408794
NONHSAG011362	NONHSAG011362	chr12	56547657	56553431	+	3.11772	-0.100573
NONHSAG049762	NONHSAG049762	chr8	23188950	23191066	-	3.03066	-3.22798
NONHSAG026584	NONHSAG026584	chr19	55964356	55966952	-	3.02389	-0.175795
NONHSAG008987	NONHSAG008987	chr11	72290005	72290940	-	2.97271	-0.360869
NONHSAG022777	NONHSAG022777	chr17	73747760	73754600	-	2.9296	-0.266466
NONHSAG042134	NONHSAG042134	chr5	162870763	162873157	+	2.92621	0.132431
NONHSAG048313	NONHSAG048313	chr7	98991665	98992424	+	2.92518	-0.514303
NONHSAG012503	NONHSAG012503	chr12	120634502	120635178	-	2.90528	-0.163174
NONHSAG018291	NONHSAG018291	chr16	2012375	2014806	-	2.85919	-0.140046
NONHSAG008661	NONHSAG008661	chr11	64955716	64956160	+	2.8591	-0.705168
NONHSAG053894	NONHSAG053894	chrM	8664	9990	+	2.84719	-3.13258
NONHSAG035204	NONHSAG035204	chr3	53266776	53269176	-	2.81108	-0.420901
NONHSAG009074	NONHSAG009074	chr11	74456730	74457239	-	2.80187	-0.172363
NONHSAG007340	NONHSAG007340	chr11	726954	727658	+	2.76187	-0.571904
NONHSAG014460	NONHSAG014460	chr14	23080447	23081264	+	2.71947	0.0834205
NONHSAG011215	NONHSAG011215	chr12	53454129	53454772	+	2.68977	-0.191561
NONHSAG050166	NONHSAG050166	chr8	48849014	48852510	-	2.66116	3.88117
NONHSAG007351	NONHSAG007351	chr11	809936	812880	+	2.57247	-0.0938155
NONHSAG037398	NONHSAG037398	chr4	6695605	6698897	+	2.55666	-0.773163
NONHSAG024501	NONHSAG024501	chr19	3978084	3979457	-	2.54574	-0.126031
NONHSAG001142	NONHSAG001142	chr1	40598705	40601376	+	2.54483	-0.139296
NONHSAG007759	NONHSAG007759	chr11	17095936	17099262	-	2.51387	-0.141703
NONHSAG032163	NONHSAG032163	chr20	57483971	57484770	+	2.501	-0.21676
NONHSAG032164	NONHSAG032164	chr20	57485063	57485836	+	2.50062	-0.301565
NONHSAG008692	NONHSAG008692	chr11	65417753	65418389	+	2.4872	-0.269506
NONHSAG024649	NONHSAG024649	chr19	7710082	7712759	+	2.4598	-0.0398617
NONHSAG051527	NONHSAG051527	chr8	145065462	145066676	+	2.42233	-1.81708
NONHSAG007306	NONHSAG007306	chr11	397630	400260	+	2.39053	-0.0125483
NONHSAG021929	NONHSAG021929	chr17	42427657	42429163	+	2.38167	-3.03812
NONHSAG024886	NONHSAG024886	chr19	12754021	12754504	-	2.36485	-0.244327
NONHSAG055565	NONHSAG055565	chrX	153128247	153129424	-	2.34085	-2.79709
NONHSAG015973	NONHSAG015973	chr14	102550233	102551135	-	2.34025	-0.486985
NONHSAG026602	NONHSAG026602	chr19	56204014	56204753	+	2.33279	-0.346155
NONHSAG020732	NONHSAG020732	chr17	7606199	7606820	+	2.31645	-0.705183
NONHSAG021930	NONHSAG021930	chr17	42430116	42430470	+	2.29368	-2.73246
NONHSAG021669	NONHSAG021669	chr17	36918304	36920478	+	2.27189	-0.338099
NONHSAG048310	NONHSAG048310	chr7	98983323	98986579	+	2.25024	-0.357591
NONHSAG008832	NONHSAG008832	chr11	67759289	67763451	-	2.23235	-2.68936
NONHSAG024780	NONHSAG024780	chr19	10370356	10370727	+	2.19183	-0.0577852
NONHSAG010343	NONHSAG010343	chr12	6978712	6979301	+	2.18998	-0.376532
NONHSAG029545	NONHSAG029545	chr2	152276739	152280274	+	2.16973	3.29714
NONHSAG025489	NONHSAG025489	chr19	33877861	33878629	-	2.16612	-0.377687
NONHSAG009040	NONHSAG009040	chr11	73686715	73688109	-	2.15697	0.122626
NONHSAG034228	NONHSAG034228	chr22	50314937	50321176	+	2.15373	-1.97866
NONHSAG026723	NONHSAG026723	chr19	58898642	58899961	+	2.1519	-0.328292
NONHSAG008687	NONHSAG008687	chr11	65366922	65374229	-	2.14968	-0.233332
NONHSAG020924	NONHSAG020924	chr17	15534973	15536237	-	2.14103	-0.173827
NONHSAG035058	NONHSAG035058	chr3	49133366	49136424	-	2.12968	-0.924902
NONHSAG008713	NONHSAG008713	chr11	65745236	65746428	+	2.12154	-0.0989723
NONHSAG000773	NONHSAG000773	chr1	26877937	26880626	+	2.09513	-0.352579
NONHSAG024897	NONHSAG024897	chr19	12874177	12877337	-	2.09381	0.267092
NONHSAG000982	NONHSAG000982	chr1	33789228	33789621	-	2.06516	-0.148608
NONHSAG043995	NONHSAG043995	chr6	56506985	56507687	-	1.99631	3.19141
NONHSAG040781	NONHSAG040781	chr5	76369465	76372369	-	1.97562	0.0558319
NONHSAG042498	NONHSAG042498	chr5	180669250	180670908	-	1.9721	-0.180677
NONHSAG025727	NONHSAG025727	chr19	38794891	38795677	+	1.95461	-0.510202
NONHSAG003340	NONHSAG003340	chr1	165623070	165624857	+	1.93557	-1.49554
NONHSAG053559	NONHSAG053559	chr9	131597457	131597790	-	1.92933	1.83711
NONHSAG040858	NONHSAG040858	chr5	79946861	79947865	-	1.92325	-0.187172
NONHSAG020709	NONHSAG020709	chr17	7306297	7306799	-	1.89054	-0.221368
NONHSAG017662	NONHSAG017662	chr15	83205539	83209203	-	1.88106	-0.197611
NONHSAG017795	NONHSAG017795	chr15	89010909	89021498	+	1.86687	-0.132602
NONHSAG024461	NONHSAG024461	chr19	3052908	3062275	-	1.86625	-0.162454
NONHSAG003104	NONHSAG003104	chr1	156107253	156108894	+	1.854	-0.618664
NONHSAG024582	NONHSAG024582	chr19	5894692	5896692	-	1.838	-0.346188
NONHSAG043444	NONHSAG043444	chr6	30861132	30864823	+	1.83761	-2.09721
NONHSAG021661	NONHSAG021661	chr17	36828520	36829834	-	1.80502	-0.110743
NONHSAG011410	NONHSAG011410	chr12	57490026	57491073	-	1.79992	-0.312227
NONHSAG055575	NONHSAG055575	chrX	153278787	153279828	-	1.79785	-0.253221
NONHSAG018906	NONHSAG018906	chr16	23698458	23700053	+	1.79641	-0.588697
NONHSAG008206	NONHSAG008206	chr11	46450163	46450609	-	1.76443	-0.144625
NONHSAG007343	NONHSAG007343	chr11	763982	765005	+	1.76192	-0.533124
NONHSAG033489	NONHSAG033489	chr22	24135788	24143647	+	1.74546	-0.194933
NONHSAG003060	NONHSAG003060	chr1	155220379	155221859	-	1.7341	-0.593609
NONHSAG005401	NONHSAG005401	chr10	23408073	23409822	+	1.72477	-0.24557
NONHSAG014547	NONHSAG014547	chr14	24734744	24736914	-	1.72437	-0.356229
NONHSAG048008	NONHSAG048008	chr7	75616303	75617905	-	1.71455	-0.99351
NONHSAG024480	NONHSAG024480	chr19	3534283	3535234	+	1.70999	0.0603602
NONHSAG026210	NONHSAG026210	chr19	49518508	49519183	+	1.70731	-0.222882
NONHSAG054377	NONHSAG054377	chrX	47085891	47087542	+	1.70544	-0.164457
NONHSAG026090	NONHSAG026090	chr19	47111219	47114038	+	1.7031	-0.105648
NONHSAG014373	NONHSAG014373	chr14	20944648	20945246	+	1.69224	-0.475134
NONHSAG044866	NONHSAG044866	chr6	133135708	133138703	+	1.65525	-0.249352
NONHSAG001466	NONHSAG001466	chr1	52485803	52490328	-	1.65171	-1.17757
NONHSAG040374	NONHSAG040374	chr5	52942025	52954619	+	1.65143	-0.160382
NONHSAG006360	NONHSAG006360	chr10	81915344	81917774	-	1.65071	-0.320741
NONHSAG017162	NONHSAG017162	chr15	64979775	64980426	-	1.64026	-0.01553
NONHSAG043607	NONHSAG043607	chr6	33384319	33385885	-	1.63845	-0.66087
NONHSAG014972	NONHSAG014972	chr14	53138292	53138953	-	1.6384	-1.94585
NONHSAG042496	NONHSAG042496	chr5	180663937	180664860	-	1.63255	-0.199445
NONHSAG042497	NONHSAG042497	chr5	180666070	180668880	-	1.62724	-0.182013
NONHSAG025152	NONHSAG025152	chr19	19010323	19014109	-	1.62176	-0.173519
NONHSAG050034	NONHSAG050034	chr8	38829135	38830081	+	1.61757	-0.404162
NONHSAG021834	NONHSAG021834	chr17	40717480	40718295	+	1.61339	-0.201117
NONHSAG022183	NONHSAG022183	chr17	48539600	48540402	+	1.61144	-0.400999
NONHSAG018473	NONHSAG018473	chr16	4938720	4940337	-	1.60855	-1.43658
NONHSAG025767	NONHSAG025767	chr19	39405906	39406686	-	1.60354	-0.347766
NONHSAG029246	NONHSAG029246	chr2	130939988	130945835	+	1.58843	-0.379954
NONHSAG047475	NONHSAG047475	chr7	44156502	44157159	-	1.58314	-0.185664
NONHSAG036000	NONHSAG036000	chr3	127391328	127391645	+	1.58168	-1.72144
NONHSAG017866	NONHSAG017866	chr15	90767109	90768906	+	1.57859	-0.977552
NONHSAG024777	NONHSAG024777	chr19	10362934	10366393	+	1.56955	-0.228751
NONHSAG036061	NONHSAG036061	chr3	129281316	129282056	-	1.56767	-1.39346
NONHSAG008485	NONHSAG008485	chr11	61404541	61404850	+	1.56319	-0.235944
NONHSAG022334	NONHSAG022334	chr17	56585683	56586237	-	1.55998	-0.108418
RP5-998N21.10	ENSG00000273213	chr1	149398877	149400540	-	1.55875	4.22444
NONHSAG012655	NONHSAG012655	chr12	125398133	125399577	-	1.54675	-0.289779
NONHSAG010290	NONHSAG010290	chr12	6439434	6440313	-	1.54431	-1.84507
NONHSAG008461	NONHSAG008461	chr11	61081810	61084041	-	1.53991	-0.313261
NONHSAG038517	NONHSAG038517	chr4	103183267	103183758	-	1.53038	-1.79052
NONHSAG048887	NONHSAG048887	chr7	135611461	135611786	-	1.51312	-0.153289
NONHSAG022908	NONHSAG022908	chr17	76968730	76972238	-	1.51304	-2.00606
NONHSAG008968	NONHSAG008968	chr11	71820633	71821291	-	1.50294	-0.467635
NONHSAG008232	NONHSAG008232	chr11	47289496	47290395	+	1.50202	0.00265061
NONHSAG000580	NONHSAG000580	chr1	20979127	20979577	-	1.49855	-1.75155
NONHSAG017865	NONHSAG017865	chr15	90760288	90763450	+	1.49707	-1.5172
NONHSAG012032	NONHSAG012032	chr12	98991343	98992345	+	1.48011	-0.275877
NONHSAG009279	NONHSAG009279	chr11	86511586	86648860	+	1.47328	-1.92442
NONHSAG033486	NONHSAG033486	chr22	24108061	24108651	-	1.46081	-0.366142
NONHSAG019068	NONHSAG019068	chr16	30075485	30076161	+	1.44901	-0.330948
NONHSAG054710	NONHSAG054710	chrX	70279099	70280546	-	1.41918	-0.221728
NONHSAG049558	NONHSAG049558	chr8	11704602	11707087	-	1.41541	-1.80109
NONHSAG011344	NONHSAG011344	chr12	56435924	56438028	+	1.41512	-0.418291
NONHSAG017650	NONHSAG017650	chr15	82821196	82824860	-	1.40973	-0.221514
NONHSAG011224	NONHSAG011224	chr12	53607878	53608641	-	1.40398	-0.237367
NONHSAG019050	NONHSAG019050	chr16	29819741	29822388	+	1.40154	-0.314108
NONHSAG012818	NONHSAG012818	chr12	133294552	133297670	+	1.40018	-0.153796
NONHSAG007576	NONHSAG007576	chr11	8008903	8014545	+	1.39451	-0.340649
NONHSAG024798	NONHSAG024798	chr19	10753012	10754074	+	1.39377	-1.69565
NONHSAG046852	NONHSAG046852	chr7	5566782	5567835	-	1.38763	-0.400475
NONHSAG015028	NONHSAG015028	chr14	55529669	55531388	+	1.37655	-0.307548
NONHSAG025155	NONHSAG025155	chr19	19035462	19039347	+	1.37034	-0.397983
NONHSAG000300	NONHSAG000300	chr1	8930231	8938747	-	1.36551	-0.331269
NONHSAG045134	NONHSAG045134	chr6	150173598	150174328	-	1.36508	-1.23613
NONHSAG021800	NONHSAG021800	chr17	40127182	40129749	+	1.36356	-0.379814
NONHSAG008644	NONHSAG008644	chr11	64786054	64788019	+	1.36224	-0.033772
NONHSAG001325	NONHSAG001325	chr1	46655191	46656644	-	1.35498	-0.92613
NONHSAG020468	NONHSAG020468	chr17	1519660	1531093	-	1.35369	-1.13428
NONHSAG020460	NONHSAG020460	chr17	1382980	1384532	-	1.35069	-0.111829
NONHSAG026266	NONHSAG026266	chr19	50304804	50307797	+	1.34957	-0.40691
NONHSAG011409	NONHSAG011409	chr12	57488595	57489256	+	1.34264	-0.428165
NONHSAG016666	NONHSAG016666	chr15	42191630	42192208	-	1.33623	-0.278081
NONHSAG053525	NONHSAG053525	chr9	130941657	130953137	-	1.33575	-0.323426
NONHSAG017097	NONHSAG017097	chr15	62244059	62253870	-	1.3318	1.86681
NONHSAG009844	NONHSAG009844	chr11	119998116	119999618	-	1.32812	-0.716401
NONHSAG035115	NONHSAG035115	chr3	50290586	50294123	+	1.32619	-0.43296
NONHSAG031678	NONHSAG031678	chr20	34142687	34144331	+	1.32599	-1.0637
NONHSAG025640	NONHSAG025640	chr19	36636275	36640482	+	1.32537	-0.262268
NONHSAG007892	NONHSAG007892	chr11	27394547	27395547	-	1.32311	-1.76681
NONHSAG048866	NONHSAG048866	chr7	134654853	134655339	+	1.31802	-0.330448
NONHSAG025937	NONHSAG025937	chr19	44056230	44057929	-	1.31564	-0.138284
NONHSAG025757	NONHSAG025757	chr19	39321544	39322052	-	1.31149	-0.159374
NONHSAG035054	NONHSAG035054	chr3	49061762	49062271	-	1.31018	-0.188734
NONHSAG016725	NONHSAG016725	chr15	44084528	44086148	+	1.30768	-0.393429
NONHSAG054562	NONHSAG054562	chrX	53458206	53459270	-	1.30529	-0.340448
NONHSAG054567	NONHSAG054567	chrX	53657825	53658704	-	1.3038	2.05747
NONHSAG024620	NONHSAG024620	chr19	6730066	6732079	-	1.30254	-1.84775
NONHSAG011349	NONHSAG011349	chr12	56493650	56494084	+	1.29978	-0.287311
NONHSAG047474	NONHSAG047474	chr7	44154287	44155163	-	1.2996	-0.267674
NONHSAG023103	NONHSAG023103	chr17	80438875	80446137	+	1.29615	-0.20885
NONHSAG053982	NONHSAG053982	chrX	7065293	7171377	+	1.29111	-1.01555
NONHSAG010390	NONHSAG010390	chr12	8071827	8072346	-	1.29085	-1.52145
NONHSAG015271	NONHSAG015271	chr14	67849128	67850385	+	1.29044	-0.270627
NONHSAG000921	NONHSAG000921	chr1	32372022	32373712	-	1.28832	-0.204606
NONHSAG002942	NONHSAG002942	chr1	151955643	151966305	-	1.2844	-0.270287
NONHSAG001280	NONHSAG001280	chr1	45243222	45244411	+	1.2843	-0.176137
NONHSAG050904	NONHSAG050904	chr8	101946568	101949291	-	1.27615	2.08837
NONHSAG018307	NONHSAG018307	chr16	2128921	2129603	+	1.27119	-0.265121
NONHSAG054585	NONHSAG054585	chrX	54841718	54842362	+	1.27039	-0.797931
NONHSAG020657	NONHSAG020657	chr17	6350667	6352869	+	1.26629	-0.180502
NONHSAG013412	NONHSAG013412	chr13	45911199	45915290	-	1.26161	-0.180371
NONHSAG021923	NONHSAG021923	chr17	42396982	42397364	-	1.26132	-0.356416
NONHSAG007593	NONHSAG007593	chr11	8704335	8706036	+	1.25581	-0.235341
NONHSAG024055	NONHSAG024055	chr18	61153910	61156696	+	1.24659	-0.45284
NONHSAG045027	NONHSAG045027	chr6	143100680	143158184	-	1.24517	0.883595
NONHSAG021820	NONHSAG021820	chr17	40466890	40468871	-	1.24335	-0.0239999
NONHSAG051033	NONHSAG051033	chr8	109240406	109241627	-	1.22964	-0.147352
NONHSAG049046	NONHSAG049046	chr7	143548477	143549946	-	1.22678	-0.196168
NONHSAG034595	NONHSAG034595	chr3	22424046	22424420	+	1.22444	-0.15644
NONHSAG027284	NONHSAG027284	chr2	26569046	26569768	+	1.22392	1.66048
NONHSAG042446	NONHSAG042446	chr5	179294805	179297700	-	1.22216	-0.245704
NONHSAG051502	NONHSAG051502	chr8	144659437	144660491	-	1.21246	-0.455245
NONHSAG023383	NONHSAG023383	chr18	11999135	12010220	+	1.21132	-0.180038
NONHSAG037255	NONHSAG037255	chr4	1205702	1206838	-	1.20623	-0.427072
NONHSAG017409	NONHSAG017409	chr15	74631628	74636162	-	1.19926	-0.121223
NONHSAG014977	NONHSAG014977	chr14	53242582	53243799	-	1.19863	-0.16874
NONHSAG047163	NONHSAG047163	chr7	26252176	26252971	+	1.19451	-0.108565
NONHSAG031161	NONHSAG031161	chr20	3766757	3767130	-	1.18883	-0.252107
NONHSAG012071	NONHSAG012071	chr12	101683681	101684739	+	1.18689	1.54669
NONHSAG022333	NONHSAG022333	chr17	56568842	56570099	-	1.18232	-0.450515
NONHSAG050343	NONHSAG050343	chr8	62495558	62563990	-	1.17707	-1.50182
NONHSAG036469	NONHSAG036469	chr3	155706030	155706626	+	1.17673	-0.219321
NONHSAG008657	NONHSAG008657	chr11	64888103	64889660	-	1.17669	-0.414446
NONHSAG018369	NONHSAG018369	chr16	2948756	2949366	+	1.17248	-0.243544
NONHSAG051501	NONHSAG051501	chr8	144656955	144657585	-	1.16315	-0.313393
NONHSAG026500	NONHSAG026500	chr19	54705441	54711382	+	1.16258	-0.276165
NONHSAG021051	NONHSAG021051	chr17	18233998	18236753	-	1.15519	-0.317117
NONHSAG055560	NONHSAG055560	chrX	153059630	153063948	+	1.14862	-0.928175
NONHSAG006665	NONHSAG006665	chr10	101474409	101476403	-	1.14658	-0.247197
NONHSAG031878	NONHSAG031878	chr20	44526420	44527459	+	1.13857	-1.63201
NONHSAG038330	NONHSAG038330	chr4	83831126	83849351	-	1.13416	0.0093308
NONHSAG037231	NONHSAG037231	chr4	876556	878178	-	1.13318	-0.37489
NONHSAG008721	NONHSAG008721	chr11	66005987	66009019	+	1.13206	-0.106434
NONHSAG021963	NONHSAG021963	chr17	43195621	43196289	-	1.13107	-0.291252
NONHSAG011124	NONHSAG011124	chr12	50493213	50494101	+	1.12776	-0.2584
NONHSAG049044	NONHSAG049044	chr7	143306175	143307652	+	1.12405	-0.428542
NONHSAG001300	NONHSAG001300	chr1	46033221	46035721	+	1.12359	-0.20982
NONHSAG053482	NONHSAG053482	chr9	130267611	130331164	-	1.11573	-0.178008
NONHSAG042348	NONHSAG042348	chr5	176764436	176778668	-	1.11345	-1.43354
NONHSAG018442	NONHSAG018442	chr16	4407765	4409625	-	1.11342	0.228214
NONHSAG000673	NONHSAG000673	chr1	24122494	24123559	-	1.11248	-0.33852
NONHSAG053524	NONHSAG053524	chr9	130939848	130941288	-	1.10957	-0.381442
NONHSAG026262	NONHSAG026262	chr19	50191110	50192286	+	1.09772	-0.263031
NONHSAG050879	NONHSAG050879	chr8	100890360	100899842	-	1.09613	-0.529217
NONHSAG026585	NONHSAG026585	chr19	55967264	55972991	-	1.09571	-0.239842
NONHSAG036839	NONHSAG036839	chr3	183899191	183899969	+	1.09319	-0.476379
NONHSAG043412	NONHSAG043412	chr6	30514973	30515594	-	1.09188	-0.316097
NONHSAG017867	NONHSAG017867	chr15	90770471	90771294	+	1.0911	-1.42751
NONHSAG053932	NONHSAG053932	chrX	2405023	2407012	-	1.08968	-0.475744
NONHSAG024572	NONHSAG024572	chr19	5678432	5679774	-	1.0889	-0.320524
NONHSAG022458	NONHSAG022458	chr17	61666426	61671621	+	1.08532	-0.326136
NONHSAG023002	NONHSAG023002	chr17	79476999	79479827	-	1.08395	-0.233284
NONHSAG001230	NONHSAG001230	chr1	43826729	43828737	+	1.08284	-0.395957
NONHSAG031877	NONHSAG031877	chr20	44521600	44523319	+	1.07907	-1.38502
NONHSAG002443	NONHSAG002443	chr1	113213937	113214234	+	1.07807	-0.260684
NONHSAG036849	NONHSAG036849	chr3	184020816	184021799	+	1.07296	-0.293788
NONHSAG054378	NONHSAG054378	chrX	47087603	47088215	+	1.07218	-0.29255
NONHSAG024537	NONHSAG024537	chr19	4660592	4668708	-	1.07212	-1.71782
NONHSAG015310	NONHSAG015310	chr14	69349982	69351012	-	1.07204	-0.625299
NONHSAG053890	NONHSAG053890	chrM	177	377	-	1.07173	-1.50306
NONHSAG003375	NONHSAG003375	chr1	167498603	167515417	-	1.06943	-0.76616
NONHSAG017392	NONHSAG017392	chr15	74315246	74325718	+	1.06843	-0.214184
NONHSAG021708	NONHSAG021708	chr17	37873596	37876550	+	1.0664	-1.34693
NONHSAG053523	NONHSAG053523	chr9	130928586	130931730	-	1.05494	-0.164498
NONHSAG038768	NONHSAG038768	chr4	120980983	120982191	-	1.05473	-0.0432391
NONHSAG019572	NONHSAG019572	chr16	57509426	57510222	-	1.05406	-0.208839
NONHSAG026496	NONHSAG026496	chr19	54691168	54693420	-	1.05165	-1.28222
NONHSAG008607	NONHSAG008607	chr11	64084166	64084813	-	1.05077	-0.266347
NONHSAG007538	NONHSAG007538	chr11	6627526	6633770	-	1.05005	-0.243368
NONHSAG010736	NONHSAG010736	chr12	27129263	27133204	-	1.04594	-1.52641
NONHSAG011741	NONHSAG011741	chr12	76779810	76783764	-	1.04581	-0.0595677
NONHSAG019712	NONHSAG019712	chr16	67115988	67133294	+	1.0454	-0.556981
NONHSAG019055	NONHSAG019055	chr16	29844658	29846826	+	1.03981	-0.357638
NONHSAG002907	NONHSAG002907	chr1	151237720	151238574	+	1.03716	-0.632027
NONHSAG034425	NONHSAG034425	chr3	10342616	10343016	-	1.03548	-0.217471
NONHSAG001114	NONHSAG001114	chr1	39794041	39796916	+	1.03482	1.53968
NONHSAG003058	NONHSAG003058	chr1	155204244	155205626	-	1.03433	-1.53718
NONHSAG018302	NONHSAG018302	chr16	2089821	2090469	-	1.03305	-0.0167115
NONHSAG012498	NONHSAG012498	chr12	120532903	120534645	-	1.03277	-0.201738
NONHSAG018474	NONHSAG018474	chr16	4941444	4942180	-	1.03065	-1.45202
NONHSAG026252	NONHSAG026252	chr19	50138550	50139936	-	1.02687	-0.20265
NONHSAG050021	NONHSAG050021	chr8	38457714	38458134	-	1.02439	-0.280953
NONHSAG009897	NONHSAG009897	chr11	122928201	122932844	-	1.01979	-0.86519
NONHSAG043802	NONHSAG043802	chr6	43030266	43034094	+	1.01976	-0.218119
NONHSAG009545	NONHSAG009545	chr11	108123548	108124723	+	1.01782	1.66779
NONHSAG053829	NONHSAG053829	chr9	139889137	139890155	-	1.01608	-0.798369
NONHSAG015974	NONHSAG015974	chr14	102551317	102552044	-	1.01427	-0.344253
NONHSAG008070	NONHSAG008070	chr11	36295510	36297966	-	1.00999	-0.235275
NONHSAG002996	NONHSAG002996	chr1	153948293	153950131	-	1.00824	-0.335327
NONHSAG008632	NONHSAG008632	chr11	64622524	64627517	-	1.00075	-0.308708
NONHSAG000343	NONHSAG000343	chr1	10472891	10477101	+	0.994377	-0.342686
NONHSAG024479	NONHSAG024479	chr19	3532481	3533746	+	0.993306	-0.213997
NONHSAG006694	NONHSAG006694	chr10	102741133	102747043	-	0.988775	-0.263968
NONHSAG020354	NONHSAG020354	chr16	89710843	89713288	-	0.988294	-0.453549
NONHSAG026044	NONHSAG026044	chr19	46119743	46122752	-	0.985247	-0.147956
NONHSAG024960	NONHSAG024960	chr19	14580987	14582670	+	0.984982	0.0457025
NONHSAG015309	NONHSAG015309	chr14	69346671	69347629	-	0.981941	-0.458317
NONHSAG025832	NONHSAG025832	chr19	40875816	40876799	+	0.981331	-1.43268
NONHSAG019744	NONHSAG019744	chr16	67472406	67472900	-	0.972795	-0.3082
NONHSAG018410	NONHSAG018410	chr16	3534577	3535559	+	0.97137	-0.155142
NONHSAG011216	NONHSAG011216	chr12	53455496	53458096	+	0.970816	-0.273651
NONHSAG010332	NONHSAG010332	chr12	6858953	6862283	-	0.969965	-0.223846
NONHSAG007318	NONHSAG007318	chr11	532246	533595	-	0.969565	-0.209612
NONHSAG008691	NONHSAG008691	chr11	65409589	65410024	+	0.968676	-0.0253355
NONHSAG026741	NONHSAG026741	chr19	59060817	59061770	+	0.964962	-0.313988
NONHSAG014539	NONHSAG014539	chr14	24657308	24658017	-	0.962441	-0.0986866
NONHSAG008678	NONHSAG008678	chr11	65305320	65306175	+	0.959731	-0.206035
NONHSAG024522	NONHSAG024522	chr19	4445004	4452409	-	0.954501	-0.11722
NONHSAG018570	NONHSAG018570	chr16	10623161	10625796	-	0.952597	-1.28595
NONHSAG043999	NONHSAG043999	chr6	56757552	56765419	-	0.950692	1.00449
NONHSAG008789	NONHSAG008789	chr11	67079096	67080078	+	0.950098	-0.37332
NONHSAG003069	NONHSAG003069	chr1	155295034	155296675	+	0.94922	-0.261701
NONHSAG048731	NONHSAG048731	chr7	127729541	127732259	+	0.943718	-0.599135
NONHSAG026080	NONHSAG026080	chr19	46878861	46879960	+	0.939592	-0.295007
NONHSAG025156	NONHSAG025156	chr19	19049198	19049836	-	0.93753	-0.188432
NONHSAG020198	NONHSAG020198	chr16	85833260	85840608	+	0.937001	-0.521856
NONHSAG019580	NONHSAG019580	chr16	57789058	57790807	+	0.933469	-0.0197462
NONHSAG045133	NONHSAG045133	chr6	150147247	150157335	-	0.929489	-1.15638
NONHSAG021369	NONHSAG021369	chr17	27902833	27903989	-	0.929157	-0.295962
NONHSAG022129	NONHSAG022129	chr17	47486811	47489596	-	0.927662	-0.243391
NONHSAG030478	NONHSAG030478	chr2	217363520	217366190	+	0.926724	-0.333253
NONHSAG015432	NONHSAG015432	chr14	74186073	74188327	-	0.926412	-0.523819
NONHSAG001077	NONHSAG001077	chr1	38273332	38274404	+	0.926201	-0.338842
NONHSAG024956	NONHSAG024956	chr19	14515182	14516417	+	0.923784	-1.10272
NONHSAG025887	NONHSAG025887	chr19	42409952	42410487	+	0.919657	-0.238046
NONHSAG026259	NONHSAG026259	chr19	50186892	50188054	+	0.915673	-0.150589
NONHSAG024295	NONHSAG024295	chr19	582496	583492	+	0.915061	-1.39103
NONHSAG051030	NONHSAG051030	chr8	109213445	109215575	-	0.912604	-0.119843
NONHSAG055098	NONHSAG055098	chrX	109418975	109421014	+	0.910085	-1.11849
NONHSAG011411	NONHSAG011411	chr12	57492528	57492887	-	0.906392	-0.272539
NONHSAG000096	NONHSAG000096	chr1	1309624	1310552	-	0.903871	-0.229502
NONHSAG040727	NONHSAG040727	chr5	73989300	74001082	+	0.901593	-1.59081
NONHSAG007549	NONHSAG007549	chr11	6702382	6703631	-	0.895909	-0.321752
NONHSAG019767	NONHSAG019767	chr16	67876586	67877052	+	0.891603	-0.0961455
NONHSAG025748	NONHSAG025748	chr19	39116690	39123540	+	0.890386	-0.267372
NONHSAG031524	NONHSAG031524	chr20	25277959	25278247	+	0.88995	-0.313438
NONHSAG001557	NONHSAG001557	chr1	55314138	55316072	-	0.887246	-1.37001
NONHSAG011225	NONHSAG011225	chr12	53609542	53613946	-	0.885991	-0.111985
NONHSAG041356	NONHSAG041356	chr5	118861431	118865795	+	0.884648	-0.272346
NONHSAG021833	NONHSAG021833	chr17	40716033	40716689	+	0.8813	-0.156835
NONHSAG035121	NONHSAG035121	chr3	50355533	50355788	-	0.880943	-1.28739
NONHSAG019056	NONHSAG019056	chr16	29869679	29870790	-	0.879444	-0.891418
NONHSAG026302	NONHSAG026302	chr19	50920210	50921267	+	0.87915	0.273875
NONHSAG011390	NONHSAG011390	chr12	57031965	57039063	-	0.875724	-0.383403
NONHSAG012034	NONHSAG012034	chr12	98994843	98995946	+	0.869014	-0.378198
NONHSAG043443	NONHSAG043443	chr6	30860397	30861070	+	0.868205	-1.20163
NONHSAG005253	NONHSAG005253	chr10	12875133	12877545	+	0.8592	-0.303759
NONHSAG037333	NONHSAG037333	chr4	3237151	3237906	+	0.858612	-0.329484
NONHSAG020718	NONHSAG020718	chr17	7474682	7475208	+	0.853989	-0.181954
NONHSAG008050	NONHSAG008050	chr11	35211473	35243278	+	0.84963	-0.87767
NONHSAG019752	NONHSAG019752	chr16	67579440	67579908	+	0.846268	-0.157752
NONHSAG025031	NONHSAG025031	chr19	16344855	16345575	+	0.846165	-0.407022
NONHSAG010391	NONHSAG010391	chr12	8074143	8078504	-	0.844453	-1.22495
NONHSAG011413	NONHSAG011413	chr12	57561228	57563083	+	0.84408	-0.779507
NONHSAG019357	NONHSAG019357	chr16	47399482	47493080	-	0.843588	-1.28846
NONHSAG011346	NONHSAG011346	chr12	56482414	56482813	+	0.840727	-0.858628
NONHSAG048740	NONHSAG048740	chr7	128034329	128035225	-	0.840184	-0.468827
NONHSAG024841	NONHSAG024841	chr19	11557880	11560083	+	0.839483	-1.13774
NONHSAG033524	NONHSAG033524	chr22	24936500	24944000	-	0.835215	-0.158296
NONHSAG009541	NONHSAG009541	chr11	108016848	108018315	+	0.835171	-0.316437
NONHSAG002860	NONHSAG002860	chr1	150530730	150533413	+	0.833963	-1.32794
NONHSAG040185	NONHSAG040185	chr5	36098658	36102483	-	0.833756	-0.989458
NONHSAG008629	NONHSAG008629	chr11	64572598	64573464	-	0.833411	-0.438401
NONHSAG021788	NONHSAG021788	chr17	39967443	39967918	-	0.83248	-0.945829
NONHSAG026261	NONHSAG026261	chr19	50188981	50189983	+	0.829898	-0.244018
NONHSAG029671	NONHSAG029671	chr2	162196029	162196646	-	0.828768	-0.62551
NONHSAG019082	NONHSAG019082	chr16	30204256	30204845	-	0.826643	-0.246757
NONHSAG008801	NONHSAG008801	chr11	67207702	67207992	-	0.825829	-0.405258
NONHSAG053499	NONHSAG053499	chr9	130577299	130577574	-	0.825543	-1.10735
NONHSAG001318	NONHSAG001318	chr1	46499540	46500092	+	0.823644	-0.106091
NONHSAG043501	NONHSAG043501	chr6	31608602	31609922	-	0.823281	-0.409142
NONHSAG037344	NONHSAG037344	chr4	3514297	3520638	-	0.822357	-1.32589
NONHSAG028206	NONHSAG028206	chr2	74588282	74596522	-	0.822072	-0.266689
NONHSAG024314	NONHSAG024314	chr19	804918	806045	+	0.821251	-0.319952
NONHSAG012344	NONHSAG012344	chr12	113407137	113408510	+	0.819819	-0.421667
NONHSAG001526	NONHSAG001526	chr1	54427626	54433406	+	0.817242	-0.290407
NONHSAG016485	NONHSAG016485	chr15	34517363	34522350	+	0.816765	-1.23471
NONHSAG002335	NONHSAG002335	chr1	109954492	109954907	-	0.812262	-0.309784
NONHSAG000937	NONHSAG000937	chr1	32688008	32692073	+	0.812202	-0.228149
NONHSAG055651	NONHSAG055651	chrY	2355023	2357012	-	0.810898	-0.379317
NONHSAG008785	NONHSAG008785	chr11	67046945	67053843	+	0.810805	-0.161794
NONHSAG016000	NONHSAG016000	chr14	103602740	103603769	+	0.810685	-0.160634
NONHSAG025769	NONHSAG025769	chr19	39410439	39412514	-	0.810576	-0.193523
NONHSAG020368	NONHSAG020368	chr16	89920730	89922469	+	0.807775	-0.296498
NONHSAG012953	NONHSAG012953	chr13	21946716	21948651	-	0.807372	-0.410171
NONHSAG051541	NONHSAG051541	chr8	145537786	145538380	+	0.806862	-0.27756
NONHSAG055601	NONHSAG055601	chrX	153735042	153735922	-	0.806095	-0.673649
NONHSAG001315	NONHSAG001315	chr1	46468483	46472267	+	0.805687	-0.153398
NONHSAG008998	NONHSAG008998	chr11	72420888	72421615	-	0.804718	-0.0962846
RP11-264B17.3	ENSG00000261067	chr16	28986125	29002096	+	0.804182	-1.15492
NONHSAG024336	NONHSAG024336	chr19	1067318	1080962	+	0.802837	-0.12099
NONHSAG031667	NONHSAG031667	chr20	33866711	33866919	-	0.802736	-0.342099
NONHSAG047647	NONHSAG047647	chr7	56129371	56131313	+	0.802559	-0.356801
NONHSAG035866	NONHSAG035866	chr3	120044178	120047197	-	0.802454	0.0856475
NONHSAG024602	NONHSAG024602	chr19	6436432	6444290	-	0.797574	-0.193655
NONHSAG055332	NONHSAG055332	chrX	131506032	131511219	-	0.797005	-0.534461
NONHSAG054658	NONHSAG054658	chrX	64956768	64961266	+	0.795041	-0.921958
NONHSAG042231	NONHSAG042231	chr5	171519432	171520581	-	0.789713	-0.394423
NONHSAG006520	NONHSAG006520	chr10	93041765	93044015	+	0.787959	-0.226497
NONHSAG020459	NONHSAG020459	chr17	1380584	1381435	-	0.787342	-0.120672
NONHSAG039134	NONHSAG039134	chr4	153832722	153839615	+	0.785708	-0.18417
NONHSAG017482	NONHSAG017482	chr15	75941049	75941347	+	0.785566	-0.208952
NONHSAG036848	NONHSAG036848	chr3	184017045	184018232	+	0.784823	-0.296563
NONHSAG049161	NONHSAG049161	chr7	150815355	150820937	+	0.781472	-0.342566
NONHSAG024486	NONHSAG024486	chr19	3572821	3574267	+	0.781362	-0.374897
NONHSAG023333	NONHSAG023333	chr18	9775284	9859589	+	0.777307	-0.160679
NONHSAG017151	NONHSAG017151	chr15	64592514	64673354	-	0.776564	-0.287873
NONHSAG044137	NONHSAG044137	chr6	74502378	74513799	+	0.776463	-0.982393
NONHSAG019686	NONHSAG019686	chr16	66585262	66586381	-	0.77314	3.42181
NONHSAG009843	NONHSAG009843	chr11	119993660	119997065	-	0.771955	-0.299934
NONHSAG027311	NONHSAG027311	chr2	27439242	27440025	+	0.77013	-0.959989
NONHSAG042133	NONHSAG042133	chr5	162868662	162869544	+	0.769607	-0.026954
NONHSAG035270	NONHSAG035270	chr3	57995878	57996391	+	0.765224	0.974371
NONHSAG015721	NONHSAG015721	chr14	91850735	91850973	-	0.765165	-0.230574
NONHSAG050843	NONHSAG050843	chr8	99037079	99057778	-	0.764625	-0.317774
NONHSAG042217	NONHSAG042217	chr5	170814856	170818781	+	0.764126	-0.304673
NONHSAG040665	NONHSAG040665	chr5	71515876	71516600	-	0.763407	-0.312092
NONHSAG029891	NONHSAG029891	chr2	176043020	176046423	-	0.76267	-0.42884
NONHSAG043499	NONHSAG043499	chr6	31601731	31605548	+	0.762046	-0.265853
NONHSAG034426	NONHSAG034426	chr3	10353257	10354518	-	0.761107	-0.326115
NONHSAG008647	NONHSAG008647	chr11	64812024	64812305	+	0.760051	-0.360461
NONHSAG011958	NONHSAG011958	chr12	95365109	95388129	-	0.755955	-0.330817
NONHSAG025495	NONHSAG025495	chr19	34286903	34287633	+	0.755489	-0.091716
NONHSAG053652	NONHSAG053652	chr9	134400125	134401546	-	0.75532	-0.352606
NONHSAG033964	NONHSAG033964	chr22	39827369	39827685	+	0.75407	-0.0873886
NONHSAG026742	NONHSAG026742	chr19	59067949	59068516	-	0.754055	-0.260281
NONHSAG034716	NONHSAG034716	chr3	33062746	33065917	-	0.750358	-1.1474
NONHSAG017874	NONHSAG017874	chr15	90969384	90973081	+	0.750276	0.115934
NONHSAG003033	NONHSAG003033	chr1	154918421	154918723	-	0.749564	-1.18219
NONHSAG024934	NONHSAG024934	chr19	14030507	14034212	+	0.74816	0.213342
NONHSAG043442	NONHSAG043442	chr6	30858919	30859955	+	0.748123	-0.799976
NONHSAG026051	NONHSAG026051	chr19	46201738	46205081	+	0.748032	-1.42438
NONHSAG049039	NONHSAG049039	chr7	143084982	143085690	+	0.745851	-0.207504
NONHSAG020090	NONHSAG020090	chr16	81064375	81065090	+	0.745613	-0.110092
NONHSAG054153	NONHSAG054153	chrX	23685616	23697325	+	0.745398	-1.16195
NONHSAG031036	NONHSAG031036	chr2	242511970	242513545	+	0.743458	-0.0987167
NONHSAG022783	NONHSAG022783	chr17	73827376	73829350	-	0.741654	-0.467242
NONHSAG021754	NONHSAG021754	chr17	38792316	38793083	-	0.741025	-0.0852185
NONHSAG021789	NONHSAG021789	chr17	39975122	39975829	+	0.740935	-1.01312
NONHSAG048335	NONHSAG048335	chr7	99688060	99689071	+	0.740889	-0.237589
NONHSAG051853	NONHSAG051853	chr9	19125504	19127473	-	0.738029	-0.232144
NONHSAG030918	NONHSAG030918	chr2	238483333	238484527	-	0.736175	-0.41302
NONHSAG049716	NONHSAG049716	chr8	22049603	22052019	+	0.735343	-0.942206
NONHSAG016094	NONHSAG016094	chr14	105717014	105717436	+	0.731948	-0.289802
NONHSAG042240	NONHSAG042240	chr5	172083326	172083570	-	0.730769	-0.500974
NONHSAG007448	NONHSAG007448	chr11	3129020	3141217	-	0.728576	-0.0807696
NONHSAG011418	NONHSAG011418	chr12	57627417	57628027	+	0.72686	-0.167645
NONHSAG021295	NONHSAG021295	chr17	26694889	26695958	-	0.726807	-1.40283
NONHSAG000774	NONHSAG000774	chr1	26881690	26883527	+	0.7265	-0.397723
NONHSAG035875	NONHSAG035875	chr3	120319797	120321171	+	0.722666	-0.294265
NONHSAG038319	NONHSAG038319	chr4	83274982	83279995	-	0.721722	-0.14487
NONHSAG021099	NONHSAG021099	chr17	19140401	19240027	+	0.721095	0.0991952
NONHSAG000617	NONHSAG000617	chr1	22204007	22205567	-	0.720666	0.0058356
NONHSAG017225	NONHSAG017225	chr15	66795040	66797184	-	0.719668	-0.189879
NONHSAG012361	NONHSAG012361	chr12	113812671	113814891	+	0.714726	-0.698325
NONHSAG054757	NONHSAG054757	chrX	71475634	71492573	-	0.71309	-0.310695
NONHSAG041786	NONHSAG041786	chr5	141515295	141517757	+	0.710308	-1.38555
NONHSAG021187	NONHSAG021187	chr17	20909821	20914927	-	0.709132	-0.442133
NONHSAG000672	NONHSAG000672	chr1	24120582	24121571	+	0.708469	-0.224491
NONHSAG027422	NONHSAG027422	chr2	32613879	32626487	+	0.705457	1.20633
NONHSAG049730	NONHSAG049730	chr8	22471398	22472086	+	0.704391	-0.211308
NONHSAG014468	NONHSAG014468	chr14	23345926	23347292	+	0.70406	-1.05451
NONHSAG033875	NONHSAG033875	chr22	37887284	37888561	-	0.70398	-0.354367
NONHSAG028888	NONHSAG028888	chr2	109368007	109369553	+	0.703051	0.856542
NONHSAG008550	NONHSAG008550	chr11	62601090	62602059	-	0.702803	-0.183606
NONHSAG023225	NONHSAG023225	chr18	3255522	3256124	+	0.698975	-0.314842
NONHSAG054719	NONHSAG054719	chrX	70467626	70474038	-	0.697821	-0.461734
NONHSAG003034	NONHSAG003034	chr1	154923705	154926233	-	0.69772	-0.911604
NONHSAG001326	NONHSAG001326	chr1	46659055	46660323	-	0.697417	-1.09231
NONHSAG024326	NONHSAG024326	chr19	991224	994556	+	0.695429	-0.338914
NONHSAG008975	NONHSAG008975	chr11	71903174	71903385	+	0.693719	-0.945873
NONHSAG041744	NONHSAG041744	chr5	140049100	140050931	+	0.693085	-0.256051
NONHSAG053831	NONHSAG053831	chr9	139903448	139904356	-	0.691521	-0.868206
NONHSAG017802	NONHSAG017802	chr15	89182194	89198881	+	0.690205	-0.324504
NONHSAG024294	NONHSAG024294	chr19	572572	579979	+	0.68953	-1.1713
NONHSAG025562	NONHSAG025562	chr19	35651612	35660783	+	0.68896	-1.43819
NONHSAG008464	NONHSAG008464	chr11	61110682	61111438	+	0.688591	-0.484998
NONHSAG021975	NONHSAG021975	chr17	43311447	43313961	+	0.685983	0.0167608
NONHSAG053858	NONHSAG053858	chr9	140135711	140138158	+	0.684699	-0.342895
NONHSAG033911	NONHSAG033911	chr22	38622387	38627324	-	0.684407	-0.83698
NONHSAG002624	NONHSAG002624	chr1	121484057	121485434	-	0.682734	1.29363
NONHSAG055397	NONHSAG055397	chrX	135289935	135292106	+	0.677838	-0.447037
NONHSAG001540	NONHSAG001540	chr1	54665877	54675804	+	0.677296	-0.290922
NONHSAG019091	NONHSAG019091	chr16	30370097	30371497	-	0.674588	-0.331304
NONHSAG035052	NONHSAG035052	chr3	49052921	49053716	-	0.673506	-0.246944
NONHSAG043812	NONHSAG043812	chr6	43193787	43194365	-	0.672819	-0.268722
NONHSAG050899	NONHSAG050899	chr8	101717154	101722075	-	0.672325	-0.33914
NONHSAG011231	NONHSAG011231	chr12	53701522	53708911	-	0.670933	-0.202133
NONHSAG000616	NONHSAG000616	chr1	22200971	22201701	-	0.670872	0.631112
NONHSAG026199	NONHSAG026199	chr19	49421633	49422405	+	0.667938	-1.13422
NONHSAG034694	NONHSAG034694	chr3	31774079	32022797	-	0.664202	-0.206486
NONHSAG009546	NONHSAG009546	chr11	108138067	108142079	+	0.664133	1.17496
NONHSAG008941	NONHSAG008941	chr11	71193769	71195438	+	0.663042	-0.0681594
NONHSAG046835	NONHSAG046835	chr7	4780490	4794490	+	0.662601	-0.129054
NONHSAG008538	NONHSAG008538	chr11	62507420	62507765	+	0.661192	-0.29964
NONHSAG021794	NONHSAG021794	chr17	40060693	40061894	-	0.660543	-0.292533
NONHSAG011450	NONHSAG011450	chr12	58142194	58146116	-	0.658717	-0.192614
NONHSAG028927	NONHSAG028927	chr2	111406394	111408316	-	0.656793	-0.518374
NONHSAG051506	NONHSAG051506	chr8	144694791	144695561	-	0.655424	-0.306229
NONHSAG001288	NONHSAG001288	chr1	45480211	45481077	+	0.65533	-0.0819948
NONHSAG034022	NONHSAG034022	chr22	42076248	42084808	-	0.654727	-0.0919099
NONHSAG014960	NONHSAG014960	chr14	52470730	52471410	+	0.653681	-0.288028
NONHSAG026254	NONHSAG026254	chr19	50164852	50165586	-	0.653586	-0.42238
NONHSAG007305	NONHSAG007305	chr11	396151	396985	+	0.651661	-0.33989
NONHSAG008204	NONHSAG008204	chr11	46393275	46394447	+	0.651274	-0.256466
NONHSAG027105	NONHSAG027105	chr2	17695508	17696068	+	0.648499	-0.227568
NONHSAG053747	NONHSAG053747	chr9	137700807	137702303	+	0.647814	-1.18993
NONHSAG043454	NONHSAG043454	chr6	31110837	31113236	-	0.646348	-0.243336
NONHSAG011925	NONHSAG011925	chr12	93894523	93896397	+	0.646343	0.139013
NONHSAG047523	NONHSAG047523	chr7	45953372	45954924	-	0.645919	-1.2763
NONHSAG022922	NONHSAG022922	chr17	77759429	77761782	+	0.645906	-0.307374
NONHSAG054443	NONHSAG054443	chrX	48771381	48772191	-	0.643832	-0.235181
NONHSAG049556	NONHSAG049556	chr8	11660293	11661324	+	0.641776	-0.338462
NONHSAG010321	NONHSAG010321	chr12	6705152	6707225	-	0.641708	-0.484879
NONHSAG004030	NONHSAG004030	chr1	204400468	204401399	-	0.640018	-0.164233
NONHSAG008537	NONHSAG008537	chr11	62490336	62491457	-	0.637004	-0.231392
NONHSAG022724	NONHSAG022724	chr17	73037527	73038756	-	0.63645	-0.378107
NONHSAG001249	NONHSAG001249	chr1	44422781	44423221	+	0.636375	-0.177813
NONHSAG008705	NONHSAG008705	chr11	65590493	65625628	-	0.636193	-0.381784
NONHSAG018389	NONHSAG018389	chr16	3115356	3119667	+	0.635191	1.89654
NONHSAG020473	NONHSAG020473	chr17	1583775	1584337	-	0.635153	0.0486086
NONHSAG034074	NONHSAG034074	chr22	43547579	43555678	+	0.633347	-0.276794
NONHSAG033961	NONHSAG033961	chr22	39708892	39711434	-	0.629298	-0.0858638
NONHSAG013474	NONHSAG013474	chr13	48835273	48837063	+	0.626673	-1.07629
NONHSAG014894	NONHSAG014894	chr14	50361135	50363772	+	0.625359	-0.166967
NONHSAG037708	NONHSAG037708	chr4	30724672	30726218	+	0.625078	-0.922817
NONHSAG033901	NONHSAG033901	chr22	38471400	38471723	+	0.623046	-0.292503
NONHSAG053411	NONHSAG053411	chr9	127145875	127146935	-	0.619971	-0.240934
NONHSAG011357	NONHSAG011357	chr12	56524117	56525070	+	0.618221	-0.896413
NONHSAG052097	NONHSAG052097	chr9	35073836	35076849	-	0.617313	-0.252954
NONHSAG013106	NONHSAG013106	chr13	29173843	29174130	+	0.616857	-0.150021
RNU11	ENSG00000270103	chr1	28975112	28975245	+	0.616729	2.30171
NONHSAG008816	NONHSAG008816	chr11	67379024	67380006	+	0.616496	-0.223266
NONHSAG047161	NONHSAG047161	chr7	26235332	26236527	-	0.613824	-0.319658
NONHSAG007106	NONHSAG007106	chr10	126092414	126094498	-	0.6111	-0.174018
NONHSAG007617	NONHSAG007617	chr11	9441826	9442216	+	0.610661	-0.0856785
NONHSAG030759	NONHSAG030759	chr2	232018183	232030608	+	0.609935	-0.450668
NONHSAG012524	NONHSAG012524	chr12	121001075	121001708	+	0.609712	-0.276958
NONHSAG026600	NONHSAG026600	chr19	56173885	56175425	+	0.609533	-0.289271
NONHSAG042234	NONHSAG042234	chr5	171760503	171761239	-	0.608647	-0.43659
NONHSAG008494	NONHSAG008494	chr11	61646113	61647665	-	0.607316	-1.08844
NONHSAG008533	NONHSAG008533	chr11	62445561	62446549	-	0.605024	-0.310566
NONHSAG008465	NONHSAG008465	chr11	61112786	61114362	+	0.60496	-0.111433
NONHSAG021186	NONHSAG021186	chr17	20905688	20946688	-	0.604617	-0.349724
NONHSAG011408	NONHSAG011408	chr12	57485932	57486929	+	0.60457	-0.410295
NONHSAG008976	NONHSAG008976	chr11	71942294	71943464	+	0.604042	-0.166645
NONHSAG052617	NONHSAG052617	chr9	79824404	79826533	+	0.603601	1.1862
NONHSAG030208	NONHSAG030208	chr2	200823989	200828559	+	0.602882	-0.297533
NONHSAG049198	NONHSAG049198	chr7	152007019	152009381	-	0.599017	1.35049
NONHSAG007189	NONHSAG007189	chr10	131977638	131978646	+	0.598831	-0.200511
NONHSAG006542	NONHSAG006542	chr10	95082875	95083432	-	0.597856	-0.511869
NONHSAG008806	NONHSAG008806	chr11	67267110	67267484	-	0.596616	-0.319307
NONHSAG025163	NONHSAG025163	chr19	19230427	19231978	-	0.596543	-1.04679
NONHSAG042436	NONHSAG042436	chr5	179153706	179156650	+	0.594642	-0.818781
NONHSAG032897	NONHSAG032897	chr21	42617886	42647465	+	0.592477	-0.568054
NONHSAG015207	NONHSAG015207	chr14	64565163	64568761	+	0.592176	1.09395
NONHSAG037811	NONHSAG037811	chr4	40434720	40468662	-	0.590709	-0.195601
NONHSAG011214	NONHSAG011214	chr12	53451530	53452526	+	0.590583	0.0911208
NONHSAG053744	NONHSAG053744	chr9	137623439	137624515	+	0.588834	-1.11152
NONHSAG026598	NONHSAG026598	chr19	56170574	56171851	+	0.588113	-0.253064
NONHSAG008213	NONHSAG008213	chr11	46694345	46696063	+	0.585776	-0.196608
NONHSAG044057	NONHSAG044057	chr6	66546777	66547298	-	0.585466	-0.50085
NONHSAG053692	NONHSAG053692	chr9	136217705	136218268	+	0.583834	-0.139634
NONHSAG008977	NONHSAG008977	chr11	71943915	71944580	+	0.583558	-0.196851
NONHSAG028887	NONHSAG028887	chr2	109347273	109348354	+	0.582851	0.774624
NONHSAG011252	NONHSAG011252	chr12	54063006	54064045	-	0.582743	-0.274067
NONHSAG037662	NONHSAG037662	chr4	25749686	25759474	-	0.58262	-1.35853
NONHSAG043896	NONHSAG043896	chr6	47575608	47577249	+	0.582577	-0.195263
NONHSAG031668	NONHSAG031668	chr20	33867877	33872505	-	0.581636	-0.317865
NONHSAG008249	NONHSAG008249	chr11	47603794	47605907	+	0.581517	-0.335457
NONHSAG034691	NONHSAG034691	chr3	31703566	31706111	-	0.578947	-0.554508
NONHSAG011338	NONHSAG011338	chr12	56364904	56365621	+	0.578734	-0.323899
NONHSAG035118	NONHSAG035118	chr3	50312065	50313875	+	0.576066	-1.13037
NONHSAG050031	NONHSAG050031	chr8	38809784	38818431	+	0.576008	-0.0776726
NONHSAG008571	NONHSAG008571	chr11	63527369	63529844	-	0.574404	-0.264591
NONHSAG008864	NONHSAG008864	chr11	68530095	68541355	-	0.573443	-0.204377
NONHSAG009265	NONHSAG009265	chr11	85712074	85714821	-	0.572585	-0.356985
NONHSAG026152	NONHSAG026152	chr19	48639011	48641148	-	0.572112	-0.300383
NONHSAG054437	NONHSAG054437	chrX	48674597	48675360	+	0.572075	-0.0827234
NONHSAG003047	NONHSAG003047	chr1	155030715	155035251	+	0.5716	-0.734487
NONHSAG017141	NONHSAG017141	chr15	64026842	64041648	-	0.569583	0.701488
NONHSAG024467	NONHSAG024467	chr19	3121807	3123998	+	0.568984	-0.437234
NONHSAG003006	NONHSAG003006	chr1	154184933	154186992	-	0.568415	-0.338674
NONHSAG035739	NONHSAG035739	chr3	112256378	112257191	-	0.567752	-0.142366
NONHSAG026166	NONHSAG026166	chr19	48828804	48831057	+	0.56655	-1.10719
NONHSAG028616	NONHSAG028616	chr2	97260896	97267648	-	0.566332	-0.104918
NONHSAG050656	NONHSAG050656	chr8	86126737	86127363	-	0.565576	-0.203345
NONHSAG054398	NONHSAG054398	chrX	47705572	47720444	+	0.564857	-0.0932226
NONHSAG003046	NONHSAG003046	chr1	155028572	155029703	+	0.563386	-0.815929
NONHSAG041966	NONHSAG041966	chr5	150632613	151084743	+	0.563125	-1.06532
NONHSAG011435	NONHSAG011435	chr12	57926578	57928313	-	0.562883	-0.295437
NONHSAG022760	NONHSAG022760	chr17	73569658	73571288	+	0.561841	-0.483943
NONHSAG013486	NONHSAG013486	chr13	49345759	49345965	+	0.561552	-0.482843
NONHSAG048492	NONHSAG048492	chr7	105732145	105733698	-	0.560819	-0.913222
NONHSAG021305	NONHSAG021305	chr17	26885520	26890679	-	0.560403	-0.866646
NONHSAG003512	NONHSAG003512	chr1	173978405	173986779	-	0.559094	1.49379
NONHSAG041570	NONHSAG041570	chr5	133536665	133538176	-	0.558357	-0.237991
NONHSAG015772	NONHSAG015772	chr14	94594109	94595926	-	0.558278	-0.355549
NONHSAG027887	NONHSAG027887	chr2	61726852	61764829	-	0.557583	-0.242302
NONHSAG008805	NONHSAG008805	chr11	67231829	67235005	-	0.557503	0.172974
NONHSAG054393	NONHSAG054393	chrX	47511200	47516898	-	0.556447	-0.212991
NONHSAG006134	NONHSAG006134	chr10	71977524	71978060	-	0.555695	-0.188632
NONHSAG037665	NONHSAG037665	chr4	25834685	25864610	-	0.555404	-1.15786
NONHSAG014471	NONHSAG014471	chr14	23391341	23392119	-	0.555378	-0.145399
NONHSAG014530	NONHSAG014530	chr14	24624831	24627117	+	0.553881	-0.169546
NONHSAG011359	NONHSAG011359	chr12	56537267	56538175	+	0.552666	-1.14033
NONHSAG002336	NONHSAG002336	chr1	109957431	109957987	-	0.552657	-0.303335
NONHSAG029305	NONHSAG029305	chr2	132243997	132249544	-	0.552419	-0.292766
NONHSAG029705	NONHSAG029705	chr2	165557188	165698650	-	0.551104	0.68375
NONHSAG021654	NONHSAG021654	chr17	36609934	36614440	+	0.55054	0.0136061
NONHSAG020957	NONHSAG020957	chr17	16342301	16381992	+	0.549133	-0.139857
NONHSAG024790	NONHSAG024790	chr19	10478739	10479215	-	0.548813	-0.215707
NONHSAG023078	NONHSAG023078	chr17	80194350	80195292	+	0.547789	-0.921697
NONHSAG048336	NONHSAG048336	chr7	99696942	99698096	-	0.547322	-0.129389
NONHSAG010166	NONHSAG010166	chr12	1696527	1702204	-	0.546275	-0.322327
NONHSAG037319	NONHSAG037319	chr4	2932867	2933663	-	0.546243	-1.03359
NONHSAG043326	NONHSAG043326	chr6	28770349	28770592	-	0.545334	0.118653
NONHSAG024418	NONHSAG024418	chr19	2121048	2129429	-	0.545311	-0.233594
NONHSAG003511	NONHSAG003511	chr1	173950087	173952171	-	0.544992	0.965511
NONHSAG024487	NONHSAG024487	chr19	3575540	3576985	+	0.544961	-0.327183
NONHSAG053595	NONHSAG053595	chr9	132593689	132595796	-	0.544743	-0.459723
NONHSAG009266	NONHSAG009266	chr11	85733421	85780353	-	0.544073	-0.222229
NONHSAG036843	NONHSAG036843	chr3	183960247	183961784	-	0.542457	-0.826283
NONHSAG019534	NONHSAG019534	chr16	56642507	56643409	+	0.53996	-0.0628646
NONHSAG022797	NONHSAG022797	chr17	74007602	74008372	-	0.53981	-0.23249
NONHSAG033696	NONHSAG033696	chr22	31485642	31487013	+	0.539808	-0.377938
NONHSAG021964	NONHSAG021964	chr17	43198603	43209885	-	0.53864	-0.0135296
NONHSAG037309	NONHSAG037309	chr4	2743802	2746590	-	0.537996	-0.118067
NONHSAG024407	NONHSAG024407	chr19	1985447	1990145	-	0.537278	-0.38647
NONHSAG038790	NONHSAG038790	chr4	122589153	122589620	-	0.537	-0.419286
NONHSAG053412	NONHSAG053412	chr9	127174679	127177586	-	0.536957	-0.27742
NONHSAG053024	NONHSAG053024	chr9	101984597	101985462	+	0.5355	-0.4197
NONHSAG019006	NONHSAG019006	chr16	28931016	28936031	-	0.535248	-0.296438
NONHSAG011416	NONHSAG011416	chr12	57619277	57619686	+	0.534714	-0.943252
NONHSAG005343	NONHSAG005343	chr10	18967049	18970567	+	0.533986	0.0164955
NONHSAG024356	NONHSAG024356	chr19	1361900	1366350	+	0.533098	-0.356786
NONHSAG024437	NONHSAG024437	chr19	2429469	2431827	-	0.531379	-0.404594
NONHSAG032981	NONHSAG032981	chr21	44808523	44809763	-	0.530022	-0.268478
NONHSAG045301	NONHSAG045301	chr6	160183527	160200078	+	0.528605	-0.338696
NONHSAG020693	NONHSAG020693	chr17	7124598	7125465	+	0.528285	-0.161459
RP11-203J24.9	ENSG00000257524	chr9	130630143	130649066	-	0.527716	-0.315686
NONHSAG004032	NONHSAG004032	chr1	204423705	204425419	-	0.525402	-0.271236
NONHSAG008582	NONHSAG008582	chr11	63766032	63766862	-	0.525359	0.345278
NONHSAG049159	NONHSAG049159	chr7	150778173	150778738	-	0.524848	-0.367604
NONHSAG032229	NONHSAG032229	chr20	60898832	60899927	-	0.524635	-0.42489
NONHSAG033695	NONHSAG033695	chr22	31477304	31484577	+	0.523193	-0.259307
NONHSAG054450	NONHSAG054450	chrX	48895264	48895784	-	0.523158	-0.0903944
NONHSAG036780	NONHSAG036780	chr3	180687980	180689604	+	0.523086	-0.261982
NONHSAG017034	NONHSAG017034	chr15	59152982	59154096	+	0.522937	-0.0734358
NONHSAG007110	NONHSAG007110	chr10	126176998	126182446	+	0.522895	-0.150804
NONHSAG011310	NONHSAG011310	chr12	55806409	55807215	-	0.522711	-0.181162
NONHSAG047190	NONHSAG047190	chr7	27211552	27211799	-	0.522088	-0.232555
NONHSAG036837	NONHSAG036837	chr3	183883982	183884489	+	0.521833	-0.123954
NONHSAG026736	NONHSAG026736	chr19	59009842	59010509	-	0.521696	-0.171065
NONHSAG020016	NONHSAG020016	chr16	75673680	75675500	-	0.520936	-0.249054
NONHSAG003309	NONHSAG003309	chr1	163291754	163307883	+	0.52013	-0.125256
NONHSAG024406	NONHSAG024406	chr19	1979258	1980016	+	0.518602	-0.181616
NONHSAG033337	NONHSAG033337	chr22	21081857	21083759	-	0.518265	-0.153947
NONHSAG051536	NONHSAG051536	chr8	145193369	145194011	+	0.516299	-0.250082
NONHSAG000513	NONHSAG000513	chr1	17734335	17735542	-	0.515037	-0.319272
NONHSAG001078	NONHSAG001078	chr1	38274004	38275028	+	0.514875	-0.216427
NONHSAG021043	NONHSAG021043	chr17	18148543	18149322	-	0.514695	-0.333231
NONHSAG030717	NONHSAG030717	chr2	230656690	230658084	-	0.514509	-0.106519
NONHSAG003036	NONHSAG003036	chr1	154935805	154938238	-	0.514493	-0.333192
NONHSAG012352	NONHSAG012352	chr12	113596647	113599261	-	0.514259	-0.0827271
NONHSAG035040	NONHSAG035040	chr3	48712068	48717147	-	0.513792	-0.0606171
NONHSAG022792	NONHSAG022792	chr17	73938960	73939657	-	0.513167	-0.380487
NONHSAG021306	NONHSAG021306	chr17	26890836	26898522	-	0.511382	-0.773645
NONHSAG042302	NONHSAG042302	chr5	174948889	174953886	+	0.509714	-0.24143
NONHSAG006684	NONHSAG006684	chr10	102283497	102286355	-	0.50901	-0.316611
NONHSAG030784	NONHSAG030784	chr2	232573240	232578216	+	0.507566	-0.265864
NONHSAG015335	NONHSAG015335	chr14	70233000	70234430	-	0.507372	0.922562
NONHSAG032223	NONHSAG032223	chr20	60879215	60881790	+	0.507162	-0.194542
NONHSAG004391	NONHSAG004391	chr1	222906203	222908533	+	0.506212	-0.304006
NONHSAG022121	NONHSAG022121	chr17	47366568	47367222	-	0.506007	-0.0532802
NONHSAG027801	NONHSAG027801	chr2	55630523	55646992	-	0.505967	0.181245
NONHSAG001536	NONHSAG001536	chr1	54606897	54638367	-	0.505379	0.198205
NONHSAG036389	NONHSAG036389	chr3	150344698	150345777	+	0.50485	-0.47696
NONHSAG026253	NONHSAG026253	chr19	50162832	50164260	-	0.504752	-0.437514
NONHSAG002597	NONHSAG002597	chr1	120276927	120278052	+	0.503927	-0.256773
NONHSAG024335	NONHSAG024335	chr19	1064658	1065327	+	0.503209	-0.663955
NONHSAG017280	NONHSAG017280	chr15	69652304	69682082	+	0.502053	-0.356929
NONHSAG001044	NONHSAG001044	chr1	36621776	36646402	+	0.501354	-0.155351
NONHSAG003049	NONHSAG003049	chr1	155107869	155111329	+	0.501323	-0.285305
NONHSAG010162	NONHSAG010162	chr12	1603215	1605096	+	0.50107	-0.279299
NONHSAG055583	NONHSAG055583	chrX	153585909	153587032	-	0.500625	-0.305318
NONHSAG006220	NONHSAG006220	chr10	75506625	75511860	+	0.500314	-0.231489
NONHSAG043996	NONHSAG043996	chr6	56535286	56707944	-	0.499129	0.941819
NONHSAG011129	NONHSAG011129	chr12	50569572	50570160	-	0.498491	-0.473029
NONHSAG003116	NONHSAG003116	chr1	156304906	156307997	-	0.497574	-0.446906
NONHSAG024449	NONHSAG024449	chr19	2755547	2759540	-	0.497214	-0.192818
NONHSAG027319	NONHSAG027319	chr2	27535015	27535853	-	0.497178	-0.0336632
NONHSAG013155	NONHSAG013155	chr13	31037448	31040051	-	0.496477	-0.216233
NONHSAG018443	NONHSAG018443	chr16	4411651	4414572	-	0.494799	-0.51491
NONHSAG011251	NONHSAG011251	chr12	54059021	54062993	-	0.494321	-0.290847
NONHSAG042100	NONHSAG042100	chr5	159848876	159851784	+	0.492109	-0.406065
NONHSAG023678	NONHSAG023678	chr18	32621454	32650608	+	0.491733	-0.21535
NONHSAG018204	NONHSAG018204	chr16	742500	745532	-	0.49118	-0.248902
NONHSAG020692	NONHSAG020692	chr17	7123179	7124241	+	0.490995	-0.117327
NONHSAG019730	NONHSAG019730	chr16	67263290	67264099	-	0.487115	-0.357511
NONHSAG033336	NONHSAG033336	chr22	21080604	21081581	-	0.485865	-0.260399
NONHSAG025844	NONHSAG025844	chr19	41246767	41247585	-	0.48532	-0.292704
NONHSAG044130	NONHSAG044130	chr6	74229103	74229803	-	0.482883	-0.237976
NONHSAG026978	NONHSAG026978	chr2	10262866	10263979	+	0.48283	-0.509294
NONHSAG034139	NONHSAG034139	chr22	45928773	45937159	+	0.482455	-1.08908
NONHSAG000507	NONHSAG000507	chr1	17322529	17323189	-	0.481752	-0.807987
NONHSAG050032	NONHSAG050032	chr8	38826485	38828866	+	0.481387	-0.206651
NONHSAG036002	NONHSAG036002	chr3	127395815	127398900	+	0.481373	-0.531308
NONHSAG002363	NONHSAG002363	chr1	110561054	110561712	+	0.480565	-0.292973
NONHSAG007358	NONHSAG007358	chr11	869780	870751	-	0.479587	-0.726876
NONHSAG018217	NONHSAG018217	chr16	842524	845720	+	0.478818	-0.361875
NONHSAG049156	NONHSAG049156	chr7	150768816	150771172	+	0.476442	-0.728115
NONHSAG001279	NONHSAG001279	chr1	45241250	45243197	+	0.476232	-0.172811
NONHSAG023008	NONHSAG023008	chr17	79603423	79604136	-	0.475685	0.80225
NONHSAG015225	NONHSAG015225	chr14	65208314	65211060	+	0.474174	-0.220968
NONHSAG021044	NONHSAG021044	chr17	18149425	18150069	-	0.474125	-0.369711
NONHSAG000236	NONHSAG000236	chr1	6311400	6314086	-	0.471022	-0.281298
NONHSAG026041	NONHSAG026041	chr19	45988907	45992231	-	0.468878	-0.0061783
NONHSAG011372	NONHSAG011372	chr12	56667800	56676294	-	0.468533	-0.193153
NONHSAG026306	NONHSAG026306	chr19	50978561	50979513	-	0.468531	-0.484888
NONHSAG007522	NONHSAG007522	chr11	6340176	6341385	-	0.468283	0.116322
NONHSAG008760	NONHSAG008760	chr11	66468462	66472166	-	0.468024	-0.167662
NONHSAG008445	NONHSAG008445	chr11	60690090	60690915	+	0.467687	-0.974534
NONHSAG048858	NONHSAG048858	chr7	134129479	134132776	-	0.466643	-0.31153
NONHSAG023040	NONHSAG023040	chr17	79846217	79846863	-	0.466256	-0.0657276
NONHSAG043524	NONHSAG043524	chr6	31860195	31860963	-	0.465942	-0.51961
NONHSAG020601	NONHSAG020601	chr17	4841449	4841852	-	0.461635	-0.268733
NONHSAG019073	NONHSAG019073	chr16	30104099	30107529	-	0.461461	0.022997
NONHSAG033642	NONHSAG033642	chr22	29904318	29907431	-	0.460735	-0.101389
NONHSAG035203	NONHSAG035203	chr3	53213605	53217212	+	0.4595	-0.446756
NONHSAG055584	NONHSAG055584	chrX	153593000	153593575	-	0.459434	-0.232354
NONHSAG008495	NONHSAG008495	chr11	61657685	61658979	-	0.459254	-0.731262
NONHSAG005244	NONHSAG005244	chr10	12160778	12162358	+	0.458739	-0.364813
NONHSAG008251	NONHSAG008251	chr11	47640256	47650907	-	0.458618	-0.406157
NONHSAG032993	NONHSAG032993	chr21	45173464	45176043	+	0.456552	-0.41477
NONHSAG008034	NONHSAG008034	chr11	34492261	34493606	+	0.455946	-0.402816
NONHSAG010364	NONHSAG010364	chr12	7247350	7249854	-	0.455842	-0.725047
NONHSAG020615	NONHSAG020615	chr17	4910760	4915369	+	0.455465	-0.213717
NONHSAG044149	NONHSAG044149	chr6	75950161	75953525	-	0.454339	-0.473831
NONHSAG035094	NONHSAG035094	chr3	49929204	49933571	-	0.453815	-0.86404
NONHSAG048961	NONHSAG048961	chr7	140396481	140406444	+	0.452099	-0.437269
NONHSAG013154	NONHSAG013154	chr13	31035031	31035261	-	0.450978	-0.269331
NONHSAG055372	NONHSAG055372	chrX	134184963	134185537	-	0.449607	-0.242895
NONHSAG054433	NONHSAG054433	chrX	48564694	48566248	+	0.446205	0.016805
NONHSAG055582	NONHSAG055582	chrX	153576898	153581251	-	0.445854	-0.365459
NONHSAG011414	NONHSAG011414	chr12	57594057	57594936	+	0.445324	-0.593674
NONHSAG008794	NONHSAG008794	chr11	67168187	67169286	-	0.442609	-0.412958
NONHSAG036060	NONHSAG036060	chr3	129274057	129275877	-	0.44022	-0.847817
NONHSAG034389	NONHSAG034389	chr3	9831387	9834092	-	0.438965	-0.0773464
NONHSAG025636	NONHSAG025636	chr19	36604612	36606206	-	0.438804	-0.20162
NONHSAG018181	NONHSAG018181	chr16	602297	604636	+	0.438386	-0.291332
NONHSAG048809	NONHSAG048809	chr7	130138066	130140910	+	0.438048	-0.412654
NONHSAG042393	NONHSAG042393	chr5	177631534	177638183	+	0.437636	-0.267872
NONHSAG022988	NONHSAG022988	chr17	79224677	79226303	-	0.437001	-1.05019
AC135048.13	ENSG00000261487	chr16	30959707	30967832	+	0.436878	-0.12435
NONHSAG051450	NONHSAG051450	chr8	143783017	143784878	+	0.436825	-0.759266
NONHSAG007894	NONHSAG007894	chr11	27405815	27407079	-	0.436285	-0.882974
NONHSAG020742	NONHSAG020742	chr17	7840521	7851040	+	0.436084	-0.32131
NONHSAG006163	NONHSAG006163	chr10	73578379	73579028	-	0.435962	-0.940924
NONHSAG027885	NONHSAG027885	chr2	61720773	61722708	-	0.435731	-0.225395
NONHSAG014640	NONHSAG014640	chr14	31604748	31606044	-	0.435168	0.159072
NONHSAG033492	NONHSAG033492	chr22	24217347	24225139	+	0.435047	-0.364582
NONHSAG008522	NONHSAG008522	chr11	62365761	62367818	-	0.432252	-0.204275
NONHSAG016065	NONHSAG016065	chr14	105211056	105213645	+	0.432196	0.120716
NONHSAG007667	NONHSAG007667	chr11	11863487	11906046	+	0.431013	0.707299
NONHSAG019567	NONHSAG019567	chr16	57463089	57464558	-	0.430754	-0.376427
NONHSAG036046	NONHSAG036046	chr3	128991696	128994026	+	0.430573	-0.284114
NONHSAG000086	NONHSAG000086	chr1	1229879	1230388	-	0.430249	-0.18592
NONHSAG042948	NONHSAG042948	chr6	7269171	7290083	-	0.430233	-0.922273
NONHSAG026571	NONHSAG026571	chr19	55747681	55751056	-	0.428229	-0.279482
NONHSAG034424	NONHSAG034424	chr3	10334871	10345789	-	0.428012	-0.268168
NONHSAG009760	NONHSAG009760	chr11	118272104	118280562	+	0.427611	-0.549731
NONHSAG010318	NONHSAG010318	chr12	6679511	6680345	-	0.427327	-0.392561
NONHSAG004031	NONHSAG004031	chr1	204418304	204419258	-	0.426709	-0.426006
NONHSAG037256	NONHSAG037256	chr4	1229541	1235251	-	0.426461	-0.20485
NONHSAG016638	NONHSAG016638	chr15	41523437	41555064	+	0.42514	-0.290175
NONHSAG046844	NONHSAG046844	chr7	5269039	5270958	+	0.424583	-0.223524
NONHSAG046910	NONHSAG046910	chr7	7676616	7678037	-	0.424261	-0.289951
NONHSAG010855	NONHSAG010855	chr12	32886387	32890240	+	0.422175	-0.214211
NONHSAG040742	NONHSAG040742	chr5	74632745	74633089	+	0.421999	-0.00397768
NONHSAG023055	NONHSAG023055	chr17	79976580	79980773	-	0.421672	-0.296588
SENP3-EIF4A1	ENSG00000265500	chr17	7466604	7482033	+	0.420698	-0.104091
NONHSAG053505	NONHSAG053505	chr9	130670604	130674673	-	0.420222	-0.419123
NONHSAG034313	NONHSAG034313	chr3	4637747	4681093	+	0.420221	0.0593496
NONHSAG031997	NONHSAG031997	chr20	48808287	48808546	+	0.420133	0.000157662
NONHSAG043377	NONHSAG043377	chr6	29855917	29856414	+	0.419544	-0.831304
NONHSAG011358	NONHSAG011358	chr12	56532300	56536801	+	0.419328	-0.853077
NONHSAG031679	NONHSAG031679	chr20	34144350	34145221	+	0.419095	-0.544743
NONHSAG013757	NONHSAG013757	chr13	73689190	73719346	+	0.418806	-0.23583
NONHSAG054690	NONHSAG054690	chrX	69353318	69386171	+	0.418668	-0.231235
NONHSAG045058	NONHSAG045058	chr6	144606291	144609320	+	0.418442	0.692017
NONHSAG011238	NONHSAG011238	chr12	53856298	53861353	+	0.41734	-0.18817
NONHSAG008578	NONHSAG008578	chr11	63670159	63670875	+	0.414834	-0.221544
NONHSAG001611	NONHSAG001611	chr1	58928224	58971871	-	0.414115	-0.311353
NONHSAG008440	NONHSAG008440	chr11	60665352	60665941	-	0.413214	-0.257902
NONHSAG048339	NONHSAG048339	chr7	99709743	99710519	-	0.413196	-0.186162
NONHSAG004220	NONHSAG004220	chr1	212245416	212274042	+	0.413152	-0.202485
NONHSAG016611	NONHSAG016611	chr15	41021704	41023557	+	0.412853	-0.260222
NONHSAG024538	NONHSAG024538	chr19	4714199	4723842	-	0.408743	-0.249971
NONHSAG052739	NONHSAG052739	chr9	90341000	90346382	+	0.40849	-1.01539
NONHSAG045302	NONHSAG045302	chr6	160200624	160201293	-	0.407925	-0.193732
NONHSAG028207	NONHSAG028207	chr2	74589178	74590056	-	0.406268	-0.532796
NONHSAG019130	NONHSAG019130	chr16	31075971	31085505	-	0.406006	-0.0736284
NONHSAG043242	NONHSAG043242	chr6	26370653	26375929	+	0.405753	-0.556516
NONHSAG053340	NONHSAG053340	chr9	123620472	123622824	-	0.405734	0.823177
NONHSAG053410	NONHSAG053410	chr9	127115752	127121465	+	0.405081	-0.27969
NONHSAG022757	NONHSAG022757	chr17	73517265	73521464	-	0.404884	-0.375908
NONHSAG033637	NONHSAG033637	chr22	29706269	29707097	+	0.404842	-0.219249
NONHSAG031633	NONHSAG031633	chr20	32291920	32292454	-	0.404465	-0.271566
NONHSAG038560	NONHSAG038560	chr4	106068035	106123703	+	0.403692	1.41272
NONHSAG032982	NONHSAG032982	chr21	44810094	44810769	-	0.401927	-0.492198
NONHSAG010308	NONHSAG010308	chr12	6626959	6632480	+	0.400984	-0.319027
NONHSAG043497	NONHSAG043497	chr6	31592679	31593274	+	0.398569	-0.203949
NONHSAG053383	NONHSAG053383	chr9	125752442	125758599	+	0.398122	0.28215
NONHSAG030221	NONHSAG030221	chr2	201676613	201680438	+	0.39691	-0.223015
NONHSAG010297	NONHSAG010297	chr12	6493342	6496742	+	0.39623	-0.673694
NONHSAG032086	NONHSAG032086	chr20	54941964	54942210	+	0.396106	-0.315681
NONHSAG018148	NONHSAG018148	chr16	103899	107453	+	0.396071	-0.376461
NONHSAG052095	NONHSAG052095	chr9	35057170	35057830	-	0.395451	-0.440454
NONHSAG021749	NONHSAG021749	chr17	38632080	38637127	-	0.395381	-0.440433
NONHSAG019048	NONHSAG019048	chr16	29814721	29816677	+	0.39531	-0.263965
NONHSAG008807	NONHSAG008807	chr11	67271311	67272810	-	0.395222	-0.282437
NONHSAG024644	NONHSAG024644	chr19	7615712	7619129	+	0.3946	-0.939383
NONHSAG053853	NONHSAG053853	chr9	140083112	140084822	+	0.393155	-0.31487
NONHSAG020412	NONHSAG020412	chr17	421177	421752	-	0.393017	-0.441695
NONHSAG008964	NONHSAG008964	chr11	71719484	71720196	-	0.39183	-0.0295002
NONHSAG011533	NONHSAG011533	chr12	64890794	64891701	+	0.391455	-0.289663
NONHSAG024422	NONHSAG024422	chr19	2233320	2233831	-	0.389333	-0.222738
NONHSAG011388	NONHSAG011388	chr12	57005079	57005638	-	0.388621	-0.195388
NONHSAG007537	NONHSAG007537	chr11	6625026	6625956	+	0.388306	-0.131423
NONHSAG022392	NONHSAG022392	chr17	58741954	58743635	+	0.388081	-0.354283
NONHSAG011383	NONHSAG011383	chr12	56812074	56814874	-	0.387249	-0.278392
NONHSAG043518	NONHSAG043518	chr6	31748655	31750197	-	0.387099	-0.313858
NONHSAG043502	NONHSAG043502	chr6	31610461	31611977	-	0.386132	-0.378744
NONHSAG021870	NONHSAG021870	chr17	41150436	41151296	+	0.3851	-0.232356
NONHSAG022507	NONHSAG022507	chr17	62589133	62594563	-	0.384867	-0.067492
NONHSAG031713	NONHSAG031713	chr20	35457000	35467805	-	0.384335	0.151758
NONHSAG018215	NONHSAG018215	chr16	839319	840549	+	0.383267	0.0391887
NONHSAG018165	NONHSAG018165	chr16	304121	309519	+	0.383193	-0.909607
NONHSAG052103	NONHSAG052103	chr9	35101778	35102361	-	0.382829	-0.279461
NONHSAG000614	NONHSAG000614	chr1	22159609	22160107	-	0.382681	-0.641588
NONHSAG020603	NONHSAG020603	chr17	4846363	4848095	+	0.382358	-0.43462
NONHSAG034382	NONHSAG034382	chr3	9730352	9739453	+	0.382191	-0.329663
NONHSAG003621	NONHSAG003621	chr1	180167144	180169859	+	0.381885	-0.791498
NONHSAG037279	NONHSAG037279	chr4	1746166	1746803	+	0.381023	-0.196973
NONHSAG050905	NONHSAG050905	chr8	101960862	101961070	-	0.380642	-0.252298
NONHSAG047460	NONHSAG047460	chr7	43840008	43843434	+	0.380621	-0.178522
NONHSAG031039	NONHSAG031039	chr2	242607584	242608275	+	0.380119	-0.113315
NONHSAG021962	NONHSAG021962	chr17	43190940	43192745	-	0.379876	-0.24603
NONHSAG039303	NONHSAG039303	chr4	170557134	170564319	+	0.379621	-0.211143
NONHSAG036857	NONHSAG036857	chr3	184082795	184083311	+	0.379512	-0.20139
NONHSAG000146	NONHSAG000146	chr1	2235085	2235807	+	0.379414	-0.234014
NONHSAG015726	NONHSAG015726	chr14	91940985	91948342	-	0.379339	-0.162029
NONHSAG033526	NONHSAG033526	chr22	24951618	24970932	+	0.378946	-0.253862
NONHSAG007339	NONHSAG007339	chr11	721073	721800	+	0.376948	-0.148431
NONHSAG051292	NONHSAG051292	chr8	131372935	131414161	-	0.376096	0.293696
NONHSAG010204	NONHSAG010204	chr12	2972915	2973876	-	0.375956	-0.334288
NONHSAG018262	NONHSAG018262	chr16	1552963	1556972	+	0.375679	0.0117476
NONHSAG035265	NONHSAG035265	chr3	57850284	57882317	+	0.375234	-0.134332
NONHSAG033339	NONHSAG033339	chr22	21101772	21105968	-	0.375023	-0.0142369
NONHSAG004563	NONHSAG004563	chr1	229439771	229440154	+	0.373546	-0.283313
NONHSAG026991	NONHSAG026991	chr2	10937225	10952880	-	0.37334	-0.839314
NONHSAG035180	NONHSAG035180	chr3	52740159	52742035	+	0.372605	-0.570029
NONHSAG035274	NONHSAG035274	chr3	58270924	58279385	+	0.371893	-0.604336
NONHSAG034030	NONHSAG034030	chr22	42302277	42303308	+	0.371889	-0.469771
NONHSAG042013	NONHSAG042013	chr5	154190948	154193480	+	0.371298	-0.230117
NONHSAG041493	NONHSAG041493	chr5	130538333	130539394	+	0.371135	0.152527
NONHSAG021731	NONHSAG021731	chr17	38244610	38249548	+	0.370913	1.3509
NONHSAG008492	NONHSAG008492	chr11	61608114	61617272	+	0.370704	-1.05464
NONHSAG039619	NONHSAG039619	chr5	240559	256797	+	0.370681	-0.248076
NONHSAG034251	NONHSAG034251	chr22	50941690	50943686	-	0.370506	-0.719709
NONHSAG010149	NONHSAG010149	chr12	987181	992585	+	0.369718	-0.213382
NONHSAG025782	NONHSAG025782	chr19	39847348	39850788	+	0.369316	-0.281522
NONHSAG035202	NONHSAG035202	chr3	53195257	53212553	+	0.367331	-0.174098
NONHSAG033803	NONHSAG033803	chr22	35796135	35806001	+	0.367112	-0.119342
NONHSAG049746	NONHSAG049746	chr8	22865352	22868154	+	0.366055	-0.208621
NONHSAG024379	NONHSAG024379	chr19	1556692	1567876	-	0.365356	-0.191249
NONHSAG030985	NONHSAG030985	chr2	241513287	241518141	+	0.363723	-0.148498
NONHSAG051499	NONHSAG051499	chr8	144648362	144651013	-	0.362819	-0.590981
NONHSAG025477	NONHSAG025477	chr19	33484928	33487367	-	0.361472	-0.319387
NONHSAG008212	NONHSAG008212	chr11	46678610	46680952	+	0.36141	-0.211383
NONHSAG002528	NONHSAG002528	chr1	116915891	116928766	+	0.360886	-0.826516
NONHSAG033876	NONHSAG033876	chr22	37891857	37893242	-	0.360594	-0.300212
NONHSAG031094	NONHSAG031094	chr20	1099253	1115949	+	0.359474	-0.2366
NONHSAG006368	NONHSAG006368	chr10	82192154	82196869	+	0.359176	-0.692219
NONHSAG026150	NONHSAG026150	chr19	48618703	48621137	-	0.359087	-0.323593
NONHSAG007438	NONHSAG007438	chr11	2904905	2905931	-	0.358664	0.428528
NONHSAG054380	NONHSAG054380	chrX	47106481	47107351	+	0.358379	-0.329587
NONHSAG024503	NONHSAG024503	chr19	4028459	4028812	+	0.357809	-0.255753
NONHSAG008248	NONHSAG008248	chr11	47600637	47602663	+	0.357789	-0.350398
NONHSAG053830	NONHSAG053830	chr9	139902688	139903240	-	0.357645	-0.697782
NONHSAG043653	NONHSAG043653	chr6	35394662	35394997	+	0.355762	-0.237913
NONHSAG049812	NONHSAG049812	chr8	26484731	26500661	+	0.355634	-0.13748
NONHSAG052096	NONHSAG052096	chr9	35060830	35061607	-	0.355014	-0.258048
U1	ENSG00000233421	chr1	16860381	16862144	-	0.353654	0.685505
NONHSAG001595	NONHSAG001595	chr1	57179323	57181008	+	0.353552	-0.201298
NONHSAG047612	NONHSAG047612	chr7	54822485	54826934	-	0.35282	-0.343683
NONHSAG022359	NONHSAG022359	chr17	57725007	57726056	+	0.351781	0.345262
NONHSAG043424	NONHSAG043424	chr6	30644166	30654970	-	0.351221	-0.0108936
NONHSAG002899	NONHSAG002899	chr1	151140344	151141609	+	0.351084	-0.321034
NONHSAG022752	NONHSAG022752	chr17	73488641	73489611	+	0.350864	-0.815113
NONHSAG044660	NONHSAG044660	chr6	114266544	114270487	-	0.350507	-0.27494
NONHSAG011646	NONHSAG011646	chr12	69993494	69995350	+	0.349727	-0.399196
NONHSAG008834	NONHSAG008834	chr11	67789312	67792083	+	0.349307	-0.25567
NONHSAG034171	NONHSAG034171	chr22	46711934	46726049	+	0.349299	-0.243325
NONHSAG017059	NONHSAG017059	chr15	59955064	59961561	-	0.348872	-0.281664
NONHSAG054161	NONHSAG054161	chrX	24096519	24096950	+	0.348773	-0.231006
NONHSAG022978	NONHSAG022978	chr17	79096309	79098814	-	0.348292	-0.671591
NONHSAG030561	NONHSAG030561	chr2	220043708	220044961	+	0.34777	-0.728485
NONHSAG016617	NONHSAG016617	chr15	41099858	41106767	+	0.346422	-0.107006
NONHSAG017383	NONHSAG017383	chr15	74001906	74006855	+	0.346392	-0.997729
NONHSAG041784	NONHSAG041784	chr5	141382783	141385006	-	0.34524	-0.313334
NONHSAG009102	NONHSAG009102	chr11	75283344	75283824	+	0.344744	-0.859005
NONHSAG024557	NONHSAG024557	chr19	5215378	5220027	-	0.34449	-0.922383
NONHSAG027328	NONHSAG027328	chr2	27656912	27658878	+	0.344311	-0.212589
NONHSAG044553	NONHSAG044553	chr6	109002487	109005971	+	0.343527	0.0652662
NONHSAG009981	NONHSAG009981	chr11	126075614	126081192	-	0.342557	-0.140001
NONHSAG008673	NONHSAG008673	chr11	65248971	65249339	-	0.342032	0.784999
NONHSAG007530	NONHSAG007530	chr11	6469847	6495123	-	0.341659	-0.299184
NONHSAG021787	NONHSAG021787	chr17	39963077	39967412	-	0.341129	-0.436327
NONHSAG011025	NONHSAG011025	chr12	48188590	48189633	-	0.340122	-0.0281115
NONHSAG011347	NONHSAG011347	chr12	56487298	56487776	+	0.338297	-0.838795
NONHSAG017610	NONHSAG017610	chr15	80464549	80466095	+	0.337533	-0.230326
NONHSAG016723	NONHSAG016723	chr15	44066910	44069166	-	0.337165	-0.187041
NONHSAG007315	NONHSAG007315	chr11	499897	507195	-	0.336755	-0.283794
NONHSAG009574	NONHSAG009574	chr11	110100900	110101283	-	0.336393	-0.539783
NONHSAG024452	NONHSAG024452	chr19	2809844	2810479	+	0.336297	-0.359819
NONHSAG007719	NONHSAG007719	chr11	14495556	14497421	-	0.332907	-0.196068
NONHSAG007362	NONHSAG007362	chr11	925870	1000483	+	0.332505	-0.278173
NONHSAG027589	NONHSAG027589	chr2	43037342	43038974	+	0.332487	0.225918
NONHSAG011154	NONHSAG011154	chr12	51632508	51640501	+	0.331362	-0.307605
NONHSAG037784	NONHSAG037784	chr4	39506865	39511996	-	0.3305	-0.195778
NONHSAG017224	NONHSAG017224	chr15	66791647	66793180	-	0.330468	-0.302172
NONHSAG021327	NONHSAG021327	chr17	27042457	27045185	-	0.330196	-0.16411
NONHSAG036018	NONHSAG036018	chr3	128344817	128346109	-	0.329924	-0.801249
NONHSAG024893	NONHSAG024893	chr19	12787979	12790844	-	0.329553	-0.204182
NONHSAG055507	NONHSAG055507	chrX	150154047	150154591	+	0.329528	-0.332383
NONHSAG049756	NONHSAG049756	chr8	23104172	23116004	+	0.329313	-0.171834
NONHSAG043422	NONHSAG043422	chr6	30620388	30620724	+	0.328791	-0.315343
NONHSAG019571	NONHSAG019571	chr16	57496689	57497424	+	0.328656	-0.335274
NONHSAG017436	NONHSAG017436	chr15	75074845	75091392	+	0.328506	-0.278187
NONHSAG042079	NONHSAG042079	chr5	158608968	158636799	-	0.327023	-0.553583
NONHSAG033007	NONHSAG033007	chr21	45556756	45557448	+	0.325716	-0.104978
NONHSAG031031	NONHSAG031031	chr2	242432803	242438605	-	0.324896	-0.251942
NONHSAG018450	NONHSAG018450	chr16	4519392	4524556	-	0.324799	0.0944478
NONHSAG009153	NONHSAG009153	chr11	77033062	77122997	-	0.324403	-0.121899
NONHSAG034991	NONHSAG034991	chr3	47542931	47543200	-	0.324199	-0.302633
NONHSAG019869	NONHSAG019869	chr16	70695093	70695583	-	0.323623	-0.288023
NONHSAG025835	NONHSAG025835	chr19	40946754	40947292	-	0.322936	-0.342641
NONHSAG024842	NONHSAG024842	chr19	11560594	11561782	+	0.322648	-0.493493
NONHSAG000290	NONHSAG000290	chr1	8412969	8415142	-	0.322617	-0.147115
NONHSAG023545	NONHSAG023545	chr18	21046133	21063101	+	0.321577	-0.232934
NONHSAG022048	NONHSAG022048	chr17	45750455	45751205	+	0.321288	-0.305251
NONHSAG019770	NONHSAG019770	chr16	67918021	67918396	+	0.320685	-0.246798
NONHSAG053780	NONHSAG053780	chr9	138839723	138845739	-	0.320201	-0.0556376
NONHSAG034248	NONHSAG034248	chr22	50895018	50895776	-	0.320099	-0.0136097
NONHSAG033828	NONHSAG033828	chr22	36691592	36697760	-	0.31969	-0.278555
NONHSAG032336	NONHSAG032336	chr21	9825744	9826389	+	0.318799	0.809304
NONHSAG027324	NONHSAG027324	chr2	27597275	27598464	+	0.318595	-0.279162
NONHSAG012246	NONHSAG012246	chr12	110152540	110160630	+	0.318408	0.0857043
NONHSAG046895	NONHSAG046895	chr7	6863669	6865903	-	0.317805	-0.119341
NONHSAG008598	NONHSAG008598	chr11	64000964	64001758	+	0.31662	0.0320377
NONHSAG028226	NONHSAG028226	chr2	74732173	74732737	-	0.315933	-0.113025
NONHSAG037318	NONHSAG037318	chr4	2906391	2931803	+	0.315572	-0.285474
NONHSAG047292	NONHSAG047292	chr7	32797898	32802536	+	0.314146	0.0560373
NONHSAG012354	NONHSAG012354	chr12	113614633	113615168	-	0.313816	-0.189457
NONHSAG014529	NONHSAG014529	chr14	24617657	24619456	+	0.313562	0.290891
NONHSAG035039	NONHSAG035039	chr3	48668147	48668833	-	0.313417	-0.781569
NONHSAG030102	NONHSAG030102	chr2	191524583	191548553	+	0.312271	-0.185739
NONHSAG046743	NONHSAG046743	chr7	931937	935295	+	0.311586	-0.0472391
NONHSAG022154	NONHSAG022154	chr17	48154764	48156380	+	0.310662	-0.699937
NONHSAG016908	NONHSAG016908	chr15	52207581	52239492	+	0.309572	-0.276122
NONHSAG029354	NONHSAG029354	chr2	135206960	135212192	+	0.309434	-0.625663
NONHSAG040729	NONHSAG040729	chr5	74014116	74018454	+	0.306791	-0.946253
NONHSAG026717	NONHSAG026717	chr19	58825845	58838634	-	0.306472	-0.375795
NONHSAG011232	NONHSAG011232	chr12	53709208	53715394	-	0.30601	-0.212552
NONHSAG003048	NONHSAG003048	chr1	155057992	155059458	+	0.305017	-0.152789
NONHSAG030806	NONHSAG030806	chr2	233740320	233743418	+	0.304386	-0.19404
NONHSAG019058	NONHSAG019058	chr16	29899861	29909249	-	0.304136	-0.937761
NONHSAG055368	NONHSAG055368	chrX	134125399	134126503	+	0.302275	-0.139111
NONHSAG023034	NONHSAG023034	chr17	79826880	79827327	-	0.301915	-0.288003
NONHSAG026037	NONHSAG026037	chr19	45926515	45927152	-	0.300992	-0.244759
NONHSAG009893	NONHSAG009893	chr11	122889832	122890316	+	0.30053	-0.215379
NONHSAG020379	NONHSAG020379	chr16	90023661	90027367	+	0.30042	-0.362709
NONHSAG033194	NONHSAG033194	chr22	17629338	17640058	-	0.300073	-0.111796
NONHSAG024470	NONHSAG024470	chr19	3207464	3209569	+	0.299883	-0.746792
NONHSAG040255	NONHSAG040255	chr5	40764344	40764890	-	0.299541	-0.138883
NONHSAG019581	NONHSAG019581	chr16	57793350	57795173	-	0.29904	-0.0888266
NONHSAG051567	NONHSAG051567	chr8	145736773	145738148	-	0.298994	-0.192593
NONHSAG053714	NONHSAG053714	chr9	136790973	136804423	-	0.298981	0.597186
NONHSAG000324	NONHSAG000324	chr1	9794131	9796076	-	0.298548	-0.82072
NONHSAG042345	NONHSAG042345	chr5	176728504	176730706	-	0.298151	-0.0905176
NONHSAG005887	NONHSAG005887	chr10	51585312	51586347	+	0.297331	-0.392269
NONHSAG027364	NONHSAG027364	chr2	28974877	29000127	+	0.297321	-0.189541
NONHSAG051551	NONHSAG051551	chr8	145637799	145638970	-	0.297273	0.101329
NONHSAG028886	NONHSAG028886	chr2	109301978	109303697	+	0.297213	-0.233582
NONHSAG040783	NONHSAG040783	chr5	76374866	76383025	-	0.296793	1.22784
NONHSAG019989	NONHSAG019989	chr16	74949358	74949865	-	0.296248	-0.119501
LINC00493	ENSG00000232388	chr20	18548064	18550207	+	0.295901	-0.14458
NONHSAG017857	NONHSAG017857	chr15	90624694	90625438	+	0.295588	-0.351318
NONHSAG009041	NONHSAG009041	chr11	73689236	73693888	-	0.295527	-0.120341
NONHSAG002496	NONHSAG002496	chr1	115260423	115261559	-	0.295479	-0.259922
NONHSAG021354	NONHSAG021354	chr17	27438804	27441286	-	0.295306	-0.320354
NONHSAG031019	NONHSAG031019	chr2	242174600	242176186	-	0.295263	-0.339458
NONHSAG035255	NONHSAG035255	chr3	57557125	57583131	-	0.294171	-0.285923
NONHSAG017876	NONHSAG017876	chr15	91017716	91018986	+	0.29401	-0.355629
NONHSAG053852	NONHSAG053852	chr9	140069726	140070561	-	0.293745	-0.208459
NONHSAG018305	NONHSAG018305	chr16	2111590	2113048	+	0.293264	0.0270169
NONHSAG055496	NONHSAG055496	chrX	148853853	148854483	+	0.292809	-0.683754
NONHSAG023853	NONHSAG023853	chr18	47809277	47810169	-	0.292769	-0.278238
NONHSAG014534	NONHSAG014534	chr14	24634968	24635774	+	0.292726	-0.238364
NONHSAG052100	NONHSAG052100	chr9	35088732	35090666	-	0.292504	-0.666323
NONHSAG054098	NONHSAG054098	chrX	16870675	16876926	-	0.292237	-0.362747
NONHSAG048787	NONHSAG048787	chr7	129470575	129472418	-	0.292187	-0.30495
NONHSAG024659	NONHSAG024659	chr19	7916375	7924076	+	0.290716	-0.403573
NONHSAG049863	NONHSAG049863	chr8	28718058	28810397	+	0.290352	0.485092
NONHSAG055292	NONHSAG055292	chrX	128956864	128957764	-	0.290156	-0.675369
NONHSAG024766	NONHSAG024766	chr19	10200123	10200723	+	0.289845	-0.133988
NONHSAG030523	NONHSAG030523	chr2	219204818	219205612	+	0.289408	-0.430346
NONHSAG025900	NONHSAG025900	chr19	42753680	42754324	-	0.289047	-0.165534
NONHSAG012500	NONHSAG012500	chr12	120575820	120576742	-	0.288951	-0.305815
NONHSAG027423	NONHSAG027423	chr2	32668494	32674253	+	0.288334	0.602905
NONHSAG031168	NONHSAG031168	chr20	3907958	3911562	-	0.288277	-0.525421
NONHSAG005772	NONHSAG005772	chr10	46048560	46090046	-	0.288143	-0.145952
NONHSAG050707	NONHSAG050707	chr8	90955587	90958853	-	0.287986	-0.410638
NONHSAG020694	NONHSAG020694	chr17	7126426	7128585	+	0.287963	-0.15864
NONHSAG023396	NONHSAG023396	chr18	12308257	12329822	+	0.287828	-0.43957
NONHSAG019750	NONHSAG019750	chr16	67574028	67575480	+	0.287226	0.032542
NONHSAG010595	NONHSAG010595	chr12	16053833	16056412	+	0.287145	-0.223873
NONHSAG012289	NONHSAG012289	chr12	111158171	111160272	-	0.28694	0.124821
NONHSAG011682	NONHSAG011682	chr12	72291627	72301542	+	0.28596	0.117401
NONHSAG021828	NONHSAG021828	chr17	40684209	40684423	+	0.284594	-0.156856
NONHSAG020751	NONHSAG020751	chr17	8046759	8049806	-	0.284239	-0.354858
NONHSAG006777	NONHSAG006777	chr10	105193750	105194459	+	0.284096	-0.431688
NONHSAG010298	NONHSAG010298	chr12	6497420	6500733	+	0.284032	-0.604467
NONHSAG042347	NONHSAG042347	chr5	176732617	176733164	+	0.283994	-0.259833
NONHSAG042346	NONHSAG042346	chr5	176732501	176739292	-	0.283453	0.0913251
NONHSAG054700	NONHSAG054700	chrX	69674957	69712087	+	0.283185	-0.133099
NONHSAG033756	NONHSAG033756	chr22	32883275	32887100	+	0.282525	-0.374401
NONHSAG022101	NONHSAG022101	chr17	46929702	46937722	+	0.28116	-0.0698479
NONHSAG032705	NONHSAG032705	chr21	34804792	34821717	-	0.280833	-0.31662
NONHSAG021728	NONHSAG021728	chr17	38187421	38188686	-	0.280772	-0.056282
NONHSAG039225	NONHSAG039225	chr4	160025827	160135469	+	0.280673	1.205
NONHSAG048402	NONHSAG048402	chr7	100861447	100867471	+	0.279942	-0.328024
NONHSAG053635	NONHSAG053635	chr9	134072725	134073719	+	0.279764	-0.459875
NONHSAG026197	NONHSAG026197	chr19	49403596	49426201	+	0.279704	-0.682971
RP11-6N17.9	ENSG00000263798	chr17	46022790	46051804	+	0.279665	-0.310525
NONHSAG029564	NONHSAG029564	chr2	153514399	153515891	-	0.278688	-0.372241
NONHSAG048948	NONHSAG048948	chr7	139757207	139762351	-	0.278028	-0.138889
NONHSAG051090	NONHSAG051090	chr8	117670784	117768062	-	0.277483	-0.235683
NONHSAG036779	NONHSAG036779	chr3	180669118	180671893	+	0.276863	-0.266363
NONHSAG033086	NONHSAG033086	chr21	46932276	46935682	-	0.276433	-0.77474
NONHSAG010353	NONHSAG010353	chr12	7074490	7079916	-	0.276423	-0.263118
NONHSAG012488	NONHSAG012488	chr12	120128187	120135914	-	0.276323	-0.715497
NONHSAG010341	NONHSAG010341	chr12	6953963	6960456	-	0.276285	-0.312588
NONHSAG053563	NONHSAG053563	chr9	131745793	131747541	+	0.276087	-0.161676
NONHSAG038937	NONHSAG038937	chr4	139949266	139981749	-	0.276082	-0.154691
NONHSAG050009	NONHSAG050009	chr8	38269603	38271494	-	0.276028	-0.783895
NONHSAG017609	NONHSAG017609	chr15	80460393	80460761	+	0.275852	-0.161893
NONHSAG022288	NONHSAG022288	chr17	54967882	54968887	-	0.275782	-0.293911
NONHSAG025758	NONHSAG025758	chr19	39327035	39328225	-	0.275068	-0.250517
NONHSAG026240	NONHSAG026240	chr19	49949556	49950302	-	0.274836	-0.318777
NONHSAG042492	NONHSAG042492	chr5	180630118	180630820	-	0.27363	-0.139221
NONHSAG023061	NONHSAG023061	chr17	80009774	80011661	+	0.273587	-0.264284
NONHSAG014237	NONHSAG014237	chr13	113505494	113506168	+	0.273328	0.555006
NONHSAG015894	NONHSAG015894	chr14	100705509	100706094	+	0.271958	-0.200961
NONHSAG025760	NONHSAG025760	chr19	39331199	39336330	-	0.271933	-0.278417
NONHSAG014522	NONHSAG014522	chr14	24606607	24608168	+	0.271764	-0.110202
NONHSAG024556	NONHSAG024556	chr19	5212350	5214479	-	0.27128	-0.808563
NONHSAG012899	NONHSAG012899	chr13	20179732	20199044	+	0.271263	0.458051
NONHSAG036910	NONHSAG036910	chr3	186289893	186295849	+	0.270858	-0.824636
NONHSAG028060	NONHSAG028060	chr2	68400239	68402096	+	0.26987	-0.0443335
NONHSAG048381	NONHSAG048381	chr7	100485656	100486285	+	0.268782	-0.0107273
NONHSAG045257	NONHSAG045257	chr6	158666212	158715104	+	0.268646	0.532893
NONHSAG012432	NONHSAG012432	chr12	117273802	117290750	+	0.266386	-0.72287
NONHSAG032248	NONHSAG032248	chr20	61299771	61317137	+	0.266183	-0.849636
NONHSAG028208	NONHSAG028208	chr2	74592584	74593321	-	0.266047	-0.397629
NONHSAG006233	NONHSAG006233	chr10	75574959	75601969	-	0.265241	-0.142957
NONHSAG022726	NONHSAG022726	chr17	73055218	73059453	+	0.263873	0.730729
NONHSAG000189	NONHSAG000189	chr1	3406876	3412578	-	0.263605	-0.803123
NONHSAG048827	NONHSAG048827	chr7	131193828	131195657	-	0.262925	-0.785901
NONHSAG007313	NONHSAG007313	chr11	473920	480594	+	0.262916	-0.598157
NONHSAG022473	NONHSAG022473	chr17	61908699	61909379	+	0.262742	-0.382401
NONHSAG029797	NONHSAG029797	chr2	171806542	171808124	+	0.261884	-0.368923
NONHSAG018149	NONHSAG018149	chr16	108972	110678	-	0.261648	-0.4732
NONHSAG025888	NONHSAG025888	chr19	42410728	42411604	+	0.2616	-0.442539
NONHSAG045039	NONHSAG045039	chr6	143486081	143508951	+	0.261364	-0.487088
NONHSAG000540	NONHSAG000540	chr1	19584206	19585233	+	0.261105	-0.254878
NONHSAG014173	NONHSAG014173	chr13	110959614	111138104	+	0.261088	-0.676544
NONHSAG005017	NONHSAG005017	chr10	3147071	3149425	+	0.260663	-0.214148
NONHSAG034247	NONHSAG034247	chr22	50885512	50886038	-	0.260557	-0.250606
NONHSAG034245	NONHSAG034245	chr22	50878182	50879503	+	0.259975	-0.236119
NONHSAG029780	NONHSAG029780	chr2	170803919	170815031	+	0.259747	-0.0921634
NONHSAG014269	NONHSAG014269	chr13	114053939	114058436	-	0.259528	-0.574104
NONHSAG035738	NONHSAG035738	chr3	112251369	112255614	-	0.258644	-0.318571
NONHSAG002481	NONHSAG002481	chr1	114455538	114456662	+	0.258351	-0.143532
NONHSAG053786	NONHSAG053786	chr9	139006575	139007701	-	0.258284	-0.296604
NONHSAG052078	NONHSAG052078	chr9	34636748	34637409	-	0.257688	-0.60355
NONHSAG023048	NONHSAG023048	chr17	79890269	79895172	-	0.257497	-0.159611
NONHSAG005283	NONHSAG005283	chr10	14563095	14564224	-	0.257406	-0.279262
NONHSAG030758	NONHSAG030758	chr2	231949794	231973836	+	0.257343	-0.26406
NONHSAG008527	NONHSAG008527	chr11	62393872	62394583	-	0.257203	-0.666387
NONHSAG049091	NONHSAG049091	chr7	148909400	148921358	+	0.257117	-0.196326
NONHSAG020311	NONHSAG020311	chr16	88907106	88908453	-	0.257055	-0.809887
NONHSAG047962	NONHSAG047962	chr7	74015287	74016910	+	0.256674	-0.135794
NONHSAG016694	NONHSAG016694	chr15	43486382	43487396	+	0.256563	0.233278
NONHSAG037474	NONHSAG037474	chr4	10099468	10118086	-	0.256392	-0.272301
NONHSAG000087	NONHSAG000087	chr1	1233217	1233621	-	0.256318	-0.201578
NONHSAG008651	NONHSAG008651	chr11	64835516	64851372	-	0.25554	-0.318615
NONHSAG051399	NONHSAG051399	chr8	141524393	141525640	+	0.255313	-0.222551
NONHSAG021843	NONHSAG021843	chr17	40812278	40813409	+	0.254639	-0.0608056
NONHSAG005577	NONHSAG005577	chr10	33218860	33221645	-	0.254609	-0.608439
NONHSAG030372	NONHSAG030372	chr2	208473838	208477750	-	0.254428	-0.166268
NONHSAG033462	NONHSAG033462	chr22	23637228	23645050	+	0.254308	-0.329048
NONHSAG003013	NONHSAG003013	chr1	154246345	154248351	+	0.253684	-0.333682
NONHSAG035000	NONHSAG035000	chr3	47711840	47719855	-	0.253172	-0.178639
NONHSAG054277	NONHSAG054277	chrX	40573130	40574303	-	0.252806	-0.177133
NONHSAG025168	NONHSAG025168	chr19	19303655	19308970	+	0.252717	-0.237668
NONHSAG036720	NONHSAG036720	chr3	176797242	176816329	-	0.252129	0.369006
NONHSAG007447	NONHSAG007447	chr11	3108810	3111952	-	0.251472	-0.163838
NONHSAG041313	NONHSAG041313	chr5	115627236	115748459	+	0.251291	-0.0749616
NONHSAG025552	NONHSAG025552	chr19	35514202	35514734	+	0.2501	-0.267404
NONHSAG024337	NONHSAG024337	chr19	1086594	1092345	-	0.249425	-0.137808
NONHSAG025181	NONHSAG025181	chr19	19516653	19547028	+	0.249374	0.168479
NONHSAG020717	NONHSAG020717	chr17	7467679	7469350	+	0.249147	-0.106925
NONHSAG050780	NONHSAG050780	chr8	95405651	95411811	-	0.248987	-0.310532
NONHSAG021316	NONHSAG021316	chr17	26966984	26970298	-	0.248816	-0.414822
NONHSAG021025	NONHSAG021025	chr17	17720738	17721463	-	0.248411	-0.623741
NONHSAG006582	NONHSAG006582	chr10	96998391	97007377	-	0.247796	-0.41715
NONHSAG032443	NONHSAG032443	chr21	18940621	18942413	+	0.247528	-0.482946
NONHSAG002557	NONHSAG002557	chr1	118319145	118319705	-	0.247029	0.237469
NONHSAG020465	NONHSAG020465	chr17	1479897	1486992	-	0.246617	-0.791655
NONHSAG053502	NONHSAG053502	chr9	130588068	130592083	-	0.246121	-0.158224
NONHSAG022853	NONHSAG022853	chr17	75284031	75398537	+	0.245847	0.0767815
NONHSAG054436	NONHSAG054436	chrX	48673676	48674251	+	0.245399	-0.023312
NONHSAG011457	NONHSAG011457	chr12	58220162	58221190	-	0.245196	-0.0424531
NONHSAG023780	NONHSAG023780	chr18	43673146	43678262	-	0.244885	-0.228163
NONHSAG012171	NONHSAG012171	chr12	106641278	106641759	-	0.244689	-0.720241
NONHSAG023044	NONHSAG023044	chr17	79875239	79875992	-	0.244536	-0.284859
NONHSAG002882	NONHSAG002882	chr1	150939272	150940608	-	0.244427	-0.713421
NONHSAG007717	NONHSAG007717	chr11	14464986	14479432	-	0.243901	-0.30878
NONHSAG054390	NONHSAG054390	chrX	47430991	47431326	+	0.243135	-0.236328
NONHSAG047824	NONHSAG047824	chr7	65439391	65439993	-	0.242783	-0.816116
NONHSAG053498	NONHSAG053498	chr9	130571001	130572337	+	0.242724	-0.236261
NONHSAG007428	NONHSAG007428	chr11	2424331	2425106	+	0.242556	-0.184933
NONHSAG006604	NONHSAG006604	chr10	98282034	98287930	-	0.241386	-0.727195
NONHSAG034442	NONHSAG034442	chr3	11597544	11597919	-	0.241097	-0.288286
NONHSAG008218	NONHSAG008218	chr11	46804740	46806224	-	0.240678	-0.0507663
NONHSAG003255	NONHSAG003255	chr1	161198220	161198844	+	0.240627	-0.379927
NONHSAG006535	NONHSAG006535	chr10	94352919	94353177	+	0.240408	-0.03761
NONHSAG003090	NONHSAG003090	chr1	155879886	155880582	-	0.240041	-0.249556
NONHSAG027789	NONHSAG027789	chr2	55199695	55199912	-	0.239161	-0.69645
NONHSAG020256	NONHSAG020256	chr16	87730091	87741993	-	0.238807	0.0517458
NONHSAG041624	NONHSAG041624	chr5	135394456	135399492	+	0.238374	-0.706859
NONHSAG034177	NONHSAG034177	chr22	47080308	47081112	-	0.238338	-0.315142
NONHSAG033118	NONHSAG033118	chr21	47615590	47616285	-	0.23833	-0.344353
NONHSAG020472	NONHSAG020472	chr17	1577938	1578824	-	0.237944	-0.133251
NONHSAG016585	NONHSAG016585	chr15	40570377	40583554	-	0.237862	-0.318599
NONHSAG033430	NONHSAG033430	chr22	22979653	22981151	+	0.237861	0.117649
NONHSAG021666	NONHSAG021666	chr17	36880509	36883445	+	0.237373	-0.101575
NONHSAG018720	NONHSAG018720	chr16	16381576	16386328	+	0.237191	-0.868973
NONHSAG005770	NONHSAG005770	chr10	45950066	45952578	-	0.23701	-0.246222
NONHSAG043503	NONHSAG043503	chr6	31612271	31612962	-	0.236347	-0.339091
NONHSAG019551	NONHSAG019551	chr16	57075400	57077720	+	0.236096	-0.301249
NONHSAG012496	NONHSAG012496	chr12	120518485	120527831	+	0.236078	-0.490758
NONHSAG042230	NONHSAG042230	chr5	171491369	171509409	-	0.235949	-0.368391
NONHSAG010150	NONHSAG010150	chr12	1009639	1018199	+	0.235947	-0.381859
NONHSAG014685	NONHSAG014685	chr14	35515659	35519600	+	0.234983	-0.229192
NONHSAG035597	NONHSAG035597	chr3	100238083	100275816	+	0.234134	-0.877626
NONHSAG014521	NONHSAG014521	chr14	24583836	24587732	+	0.233827	-0.0498075
NONHSAG050512	NONHSAG050512	chr8	74202506	74203372	-	0.233425	-0.240797
NONHSAG002542	NONHSAG002542	chr1	117529662	117532972	+	0.233127	-0.673223
NONHSAG046767	NONHSAG046767	chr7	1510807	1511397	-	0.233024	-0.541689
NONHSAG027702	NONHSAG027702	chr2	48010309	48012115	+	0.232786	0.0277308
NONHSAG034970	NONHSAG034970	chr3	47048607	47049888	+	0.232719	0.120573
NONHSAG050010	NONHSAG050010	chr8	38275471	38276192	-	0.2327	-0.679126
NONHSAG016824	NONHSAG016824	chr15	48633333	48634259	+	0.232474	-0.241187
NONHSAG006647	NONHSAG006647	chr10	100146958	100148193	-	0.232261	-0.496166
NONHSAG006130	NONHSAG006130	chr10	71921040	71921687	-	0.231272	-0.333844
NONHSAG002982	NONHSAG002982	chr1	153653277	153654268	+	0.231119	-0.664326
RP11-618G20.1	ENSG00000258964	chr14	62200856	62242978	+	0.231063	-0.484993
NONHSAG019128	NONHSAG019128	chr16	31049940	31051489	+	0.230075	-0.368539
NONHSAG022977	NONHSAG022977	chr17	79091800	79102700	-	0.230058	-0.481539
NONHSAG003394	NONHSAG003394	chr1	168218462	168220378	+	0.229435	-0.477308
NONHSAG024914	NONHSAG024914	chr19	13063178	13063804	+	0.229307	-0.195941
NONHSAG003868	NONHSAG003868	chr1	197874647	197876494	+	0.229174	-0.419581
NONHSAG022883	NONHSAG022883	chr17	76210446	76219937	+	0.229103	-0.123777
NONHSAG053795	NONHSAG053795	chr9	139417080	139418350	-	0.228834	0.00669138
NONHSAG008363	NONHSAG008363	chr11	57509171	57510986	+	0.227819	-0.33647
NONHSAG004091	NONHSAG004091	chr1	206653409	206656741	+	0.227732	0.0868329
NONHSAG025550	NONHSAG025550	chr19	35502388	35505269	+	0.226848	0.268062
NONHSAG037332	NONHSAG037332	chr4	3230372	3231649	+	0.226666	-0.29129
NONHSAG035151	NONHSAG035151	chr3	52017356	52018417	+	0.226318	-0.0618037
NONHSAG004098	NONHSAG004098	chr1	206902279	206902815	+	0.226077	-0.268218
NONHSAG024382	NONHSAG024382	chr19	1581107	1584572	-	0.225774	-0.127062
NONHSAG024896	NONHSAG024896	chr19	12841463	12842667	-	0.225509	-0.263007
NONHSAG015206	NONHSAG015206	chr14	64331106	64340724	+	0.225344	0.9917
NONHSAG004869	NONHSAG004869	chr1	245019716	245020378	-	0.224778	-0.277099
NONHSAG019731	NONHSAG019731	chr16	67268083	67268657	-	0.224253	-0.403924
NONHSAG025787	NONHSAG025787	chr19	39912306	39913468	+	0.222472	0.331209
NONHSAG021908	NONHSAG021908	chr17	42155976	42156704	-	0.222446	-0.282953
NONHSAG021353	NONHSAG021353	chr17	27421261	27424371	-	0.222219	-0.355104
NONHSAG014741	NONHSAG014741	chr14	37339680	37641551	-	0.221693	0.138701
NONHSAG053172	NONHSAG053172	chr9	112137746	112141260	-	0.220504	-0.260161
NONHSAG010306	NONHSAG010306	chr12	6602567	6604331	+	0.219743	-0.0470779
NONHSAG024325	NONHSAG024325	chr19	966787	968693	+	0.219581	-0.278769
NONHSAG026098	NONHSAG026098	chr19	47213611	47217289	-	0.218741	0.167559
NONHSAG022803	NONHSAG022803	chr17	74077098	74080797	-	0.218731	-0.28029
NONHSAG033894	NONHSAG033894	chr22	38282711	38284638	+	0.218567	-0.251145
NONHSAG018758	NONHSAG018758	chr16	18512289	18518622	-	0.217723	-0.832985
NONHSAG030520	NONHSAG030520	chr2	219136103	219182979	+	0.217651	-0.323038
NONHSAG004011	NONHSAG004011	chr1	204042281	204086286	+	0.217547	-0.224458
NONHSAG016823	NONHSAG016823	chr15	48626642	48632433	+	0.216891	-0.240556
NONHSAG053781	NONHSAG053781	chr9	138898385	138901953	-	0.216729	-0.142784
NONHSAG023108	NONHSAG023108	chr17	80540651	80543919	+	0.215758	-0.324494
NONHSAG018926	NONHSAG018926	chr16	24930710	24951242	-	0.2155	-0.176407
NONHSAG025166	NONHSAG025166	chr19	19256380	19256734	-	0.214871	-0.0743135
NONHSAG047631	NONHSAG047631	chr7	55748846	55750462	-	0.213529	-0.908004
NONHSAG008551	NONHSAG008551	chr11	62602712	62603479	-	0.213481	-0.0986807
NONHSAG025132	NONHSAG025132	chr19	18544052	18545372	+	0.213473	-0.235606
NONHSAG037797	NONHSAG037797	chr4	39826418	39826979	-	0.213264	-0.253482
NONHSAG041497	NONHSAG041497	chr5	130727894	130734140	+	0.213204	0.127187
NONHSAG041736	NONHSAG041736	chr5	139930119	139937031	-	0.212798	-0.0783846
NONHSAG024262	NONHSAG024262	chr18	77805943	77855277	+	0.212659	-0.216415
NONHSAG008447	NONHSAG008447	chr11	60699476	60702819	+	0.212356	-0.255498
NONHSAG020425	NONHSAG020425	chr17	644904	646124	+	0.212351	-0.684294
NONHSAG002345	NONHSAG002345	chr1	110169545	110170477	+	0.210926	-0.214474
NONHSAG014706	NONHSAG014706	chr14	36152652	36154180	-	0.210202	0.489233
NONHSAG010733	NONHSAG010733	chr12	27081187	27081989	-	0.210089	-0.232544
NONHSAG031095	NONHSAG031095	chr20	1146924	1160596	+	0.20986	-0.224977
NONHSAG015361	NONHSAG015361	chr14	71374387	71409657	+	0.20985	0.492353
NONHSAG031037	NONHSAG031037	chr2	242523835	242542409	-	0.209552	-0.280455
NONHSAG031134	NONHSAG031134	chr20	2639929	2640562	-	0.209058	-0.174914
NONHSAG031656	NONHSAG031656	chr20	33284722	33302960	-	0.208921	-0.181046
NONHSAG022795	NONHSAG022795	chr17	73974548	73975126	-	0.208514	0.0754446
NONHSAG041158	NONHSAG041158	chr5	102343157	102364971	+	0.208481	-0.70146
NONHSAG010362	NONHSAG010362	chr12	7242244	7242954	-	0.207877	-0.192616
NONHSAG031020	NONHSAG031020	chr2	242187664	242194963	-	0.207604	-0.291402
NONHSAG019760	NONHSAG019760	chr16	67691436	67694206	-	0.207038	-0.275561
NONHSAG020105	NONHSAG020105	chr16	81737462	81740690	+	0.207023	-0.268331
NONHSAG012504	NONHSAG012504	chr12	120637260	120638898	-	0.20618	-0.296525
NONHSAG018854	NONHSAG018854	chr16	21979783	21985278	+	0.205979	-0.109943
NONHSAG030518	NONHSAG030518	chr2	219114315	219118833	+	0.205796	-0.501682
NONHSAG042354	NONHSAG042354	chr5	176829626	176830527	-	0.20514	-0.229963
NONHSAG010905	NONHSAG010905	chr12	40148896	40150095	-	0.204759	-0.57729
NONHSAG051485	NONHSAG051485	chr8	144391526	144392673	-	0.20392	-0.302532
NONHSAG049757	NONHSAG049757	chr8	23117406	23118100	+	0.203771	-0.221361
NONHSAG033888	NONHSAG033888	chr22	38082350	38087472	+	0.203444	-0.26327
NONHSAG000930	NONHSAG000930	chr1	32636334	32642169	+	0.203127	-0.294581
NONHSAG025792	NONHSAG025792	chr19	39957113	39957731	+	0.202694	-0.227813
NONHSAG024417	NONHSAG024417	chr19	2115346	2118837	-	0.202584	-0.297637
NONHSAG036852	NONHSAG036852	chr3	184046457	184049641	+	0.202145	-0.342467
NONHSAG010359	NONHSAG010359	chr12	7168021	7170112	+	0.202083	1.35987
NONHSAG037117	NONHSAG037117	chr3	196195811	196197773	-	0.20168	-0.2357
NONHSAG034252	NONHSAG034252	chr22	50944825	50945679	-	0.200955	-0.635389
NONHSAG037257	NONHSAG037257	chr4	1243228	1282079	+	0.200899	0.178975
NONHSAG011237	NONHSAG011237	chr12	53848520	53849836	+	0.20087	-0.192872
NONHSAG039666	NONHSAG039666	chr5	1321762	1324972	-	0.200307	-0.623305
NONHSAG008688	NONHSAG008688	chr11	65375495	65376276	-	0.19957	-0.269987
NONHSAG005955	NONHSAG005955	chr10	60144903	60158990	+	0.198841	-0.34362
NONHSAG020945	NONHSAG020945	chr17	16068185	16118862	-	0.198346	-0.0305155
NONHSAG050869	NONHSAG050869	chr8	100115287	100133560	+	0.196765	0.530485
NONHSAG019830	NONHSAG019830	chr16	69395255	69400887	-	0.196617	0.0046091
NONHSAG004447	NONHSAG004447	chr1	225607427	225610129	-	0.196373	-0.304353
NONHSAG014108	NONHSAG014108	chr13	103445503	103446028	-	0.19635	-0.57814
NONHSAG049890	NONHSAG049890	chr8	29923390	29924569	-	0.195982	-0.712415
NONHSAG004885	NONHSAG004885	chr1	245912644	246021949	-	0.195945	-0.295988
NONHSAG008535	NONHSAG008535	chr11	62462030	62473728	-	0.195594	-0.519643
NONHSAG048759	NONHSAG048759	chr7	128411143	128411528	+	0.195519	-0.581869
NONHSAG047162	NONHSAG047162	chr7	26245656	26248096	+	0.195243	-0.230307
NONHSAG017517	NONHSAG017517	chr15	77362209	77363434	-	0.1952	-0.619034
NONHSAG026300	NONHSAG026300	chr19	50879714	50881412	+	0.19513	-0.217551
NONHSAG006846	NONHSAG006846	chr10	111767967	111878388	+	0.195129	0.0838164
NONHSAG000089	NONHSAG000089	chr1	1244615	1247056	+	0.194824	-0.382171
NONHSAG011339	NONHSAG011339	chr12	56384505	56385724	+	0.194486	-0.176403
NONHSAG038000	NONHSAG038000	chr4	57314865	57317357	+	0.194081	-0.263036
RP11-478C19.2	ENSG00000258210	chr12	110825268	110883353	-	0.194059	-0.229848
NONHSAG012183	NONHSAG012183	chr12	107365207	107372556	+	0.194007	-0.210079
NONHSAG000234	NONHSAG000234	chr1	6281958	6283562	-	0.193896	-0.664066
NONHSAG034019	NONHSAG034019	chr22	41996897	42000229	-	0.193746	-0.331391
NONHSAG034690	NONHSAG034690	chr3	31574464	31661788	+	0.193446	-0.547753
NONHSAG047491	NONHSAG047491	chr7	44619503	44621809	-	0.193395	-0.739816
NONHSAG053501	NONHSAG053501	chr9	130581517	130586684	-	0.19335	-0.291922
NONHSAG016649	NONHSAG016649	chr15	41856982	41860463	+	0.19283	-0.442811
NONHSAG051755	NONHSAG051755	chr9	6902670	6978859	+	0.192555	0.16315
NONHSAG016031	NONHSAG016031	chr14	104193791	104200000	+	0.19184	-0.206006
NONHSAG019785	NONHSAG019785	chr16	68265870	68266409	-	0.19165	-0.166016
NONHSAG020636	NONHSAG020636	chr17	5336392	5337430	-	0.191517	-0.333397
NONHSAG015823	NONHSAG015823	chr14	96784060	96788772	-	0.191463	0.406076
NONHSAG007334	NONHSAG007334	chr11	689663	691597	-	0.190645	-0.221405
NONHSAG000794	NONHSAG000794	chr1	27425307	27426173	-	0.190599	-0.524737
NONHSAG054278	NONHSAG054278	chrX	40585707	40594550	-	0.190325	-0.0536514
NONHSAG006689	NONHSAG006689	chr10	102703411	102705113	+	0.190195	-0.271258
NONHSAG004717	NONHSAG004717	chr1	235643420	235647986	-	0.189839	-0.487477
NONHSAG033839	NONHSAG033839	chr22	36912110	36912970	-	0.189676	-0.339855
NONHSAG046955	NONHSAG046955	chr7	12269374	12271155	+	0.189596	-0.384117
NONHSAG001116	NONHSAG001116	chr1	39918205	39919421	+	0.188816	-0.551819
NONHSAG021840	NONHSAG021840	chr17	40737139	40738857	-	0.188488	-0.325184
NONHSAG014684	NONHSAG014684	chr14	35496936	35498341	+	0.188093	-0.156053
NONHSAG022939	NONHSAG022939	chr17	78109063	78110121	-	0.188002	-0.368227
NONHSAG025843	NONHSAG025843	chr19	41239187	41245414	+	0.187916	-0.273341
NONHSAG019568	NONHSAG019568	chr16	57467560	57473125	-	0.187792	-0.251028
NONHSAG012026	NONHSAG012026	chr12	98909357	98926050	+	0.187608	-0.306353
NONHSAG007527	NONHSAG007527	chr11	6414748	6415358	+	0.187463	-0.630684
NONHSAG019948	NONHSAG019948	chr16	72863408	72923733	-	0.186961	0.307255
NONHSAG017297	NONHSAG017297	chr15	70389744	70390187	-	0.186508	-0.277072
NONHSAG025838	NONHSAG025838	chr19	41082988	41086369	+	0.186361	-0.30808
NONHSAG049913	NONHSAG049913	chr8	30643625	30649079	-	0.186198	-0.233293
NONHSAG000803	NONHSAG000803	chr1	27683081	27684299	-	0.186192	-0.113776
NONHSAG021345	NONHSAG021345	chr17	27238151	27239804	-	0.185385	-0.111861
NONHSAG026042	NONHSAG026042	chr19	46025992	46029460	+	0.185363	-0.554653
NONHSAG041349	NONHSAG041349	chr5	118533453	118542587	+	0.185339	-0.067583
NONHSAG041378	NONHSAG041378	chr5	122139189	122144406	+	0.185331	-0.0836898
NONHSAG024703	NONHSAG024703	chr19	8575862	8576690	-	0.184887	-0.393758
NONHSAG007893	NONHSAG007893	chr11	27398705	27400730	-	0.184838	-0.629338
NONHSAG011971	NONHSAG011971	chr12	95879585	95887890	+	0.18473	-0.252386
NONHSAG035470	NONHSAG035470	chr3	78649263	78656439	-	0.18449	-0.453491
NONHSAG043049	NONHSAG043049	chr6	13622565	13632987	-	0.183656	-0.348946
NONHSAG009097	NONHSAG009097	chr11	75136551	75137884	-	0.183527	-0.434346
NONHSAG018468	NONHSAG018468	chr16	4851334	4852857	-	0.182973	-0.361873
NONHSAG000068	NONHSAG000068	chr1	982855	983218	+	0.182661	-0.204933
NONHSAG043602	NONHSAG043602	chr6	33287441	33288237	-	0.182396	-0.202845
NONHSAG025768	NONHSAG025768	chr19	39406848	39408564	-	0.182294	-0.145018
NONHSAG039002	NONHSAG039002	chr4	144464786	144465509	+	0.18203	-0.118392
NONHSAG018789	NONHSAG018789	chr16	19514423	19516454	-	0.181639	-0.880946
NONHSAG019336	NONHSAG019336	chr16	46710490	46711598	-	0.181287	-0.309747
NONHSAG004832	NONHSAG004832	chr1	243329291	243349801	-	0.18108	-0.0774645
NONHSAG041929	NONHSAG041929	chr5	149758173	149759207	+	0.180591	-0.253463
NONHSAG048919	NONHSAG048919	chr7	138239515	138258387	+	0.180188	-0.134619
NONHSAG052996	NONHSAG052996	chr9	100434993	100436022	+	0.179709	-0.207526
NONHSAG020531	NONHSAG020531	chr17	2936375	2941032	+	0.178426	-0.0974341
NONHSAG023015	NONHSAG023015	chr17	79658236	79660044	+	0.178383	-0.0760019
NONHSAG028609	NONHSAG028609	chr2	96943272	96944097	-	0.1783	-0.311545
NONHSAG053517	NONHSAG053517	chr9	130887523	130890393	-	0.178118	-0.181134
NONHSAG021670	NONHSAG021670	chr17	36922001	36925160	-	0.177325	-0.340932
NONHSAG044599	NONHSAG044599	chr6	111347328	111349465	+	0.177242	-0.229836
NONHSAG017875	NONHSAG017875	chr15	91016780	91017471	+	0.176996	-0.342608
NONHSAG027536	NONHSAG027536	chr2	39224482	39234640	-	0.176914	-0.203273
NONHSAG014527	NONHSAG014527	chr14	24614009	24615838	-	0.176769	-0.24352
NONHSAG029887	NONHSAG029887	chr2	175936980	175938772	-	0.176695	-0.249962
NONHSAG018213	NONHSAG018213	chr16	816054	818865	+	0.176628	-0.749018
NONHSAG047480	NONHSAG047480	chr7	44246932	44248306	+	0.176228	-0.226849
NONHSAG007361	NONHSAG007361	chr11	882980	884151	-	0.175944	-0.616742
NONHSAG055591	NONHSAG055591	chrX	153664502	153664773	+	0.175648	-0.625497
NONHSAG053164	NONHSAG053164	chr9	111734955	111739700	-	0.175621	-0.221457
NONHSAG003249	NONHSAG003249	chr1	161141756	161142200	-	0.174787	-0.46077
NONHSAG007963	NONHSAG007963	chr11	31453949	31455302	-	0.174151	-0.304335
NONHSAG008799	NONHSAG008799	chr11	67195976	67202872	+	0.174007	-0.330358
NONHSAG050945	NONHSAG050945	chr8	103371880	103373437	-	0.173885	0.444525
NONHSAG035018	NONHSAG035018	chr3	48455396	48456944	-	0.173289	-0.372299
NONHSAG026489	NONHSAG026489	chr19	54621786	54622191	+	0.173132	-0.262141
NONHSAG053245	NONHSAG053245	chr9	116284763	116303874	+	0.173109	0.100547
NONHSAG017684	NONHSAG017684	chr15	83689498	83699518	-	0.173035	-0.170106
NONHSAG052922	NONHSAG052922	chr9	97907552	97912315	-	0.172998	-0.284105
NONHSAG003982	NONHSAG003982	chr1	202992488	202993975	+	0.172528	-0.18411
NONHSAG051119	NONHSAG051119	chr8	120428690	120429360	+	0.172494	-0.875769
NONHSAG051305	NONHSAG051305	chr8	132916606	132921441	+	0.1723	1.57141
NONHSAG000153	NONHSAG000153	chr1	2333390	2334666	+	0.1721	-0.64135
NONHSAG010490	NONHSAG010490	chr12	10851916	10857037	-	0.171133	-0.236605
NONHSAG017117	NONHSAG017117	chr15	63135274	63136830	+	0.170829	-0.506312
NONHSAG040855	NONHSAG040855	chr5	79924357	79950366	-	0.170744	0.435161
NONHSAG040252	NONHSAG040252	chr5	40711696	40713273	-	0.170662	-0.210192
NONHSAG024645	NONHSAG024645	chr19	7681292	7682317	+	0.170608	-0.334369
NONHSAG021476	NONHSAG021476	chr17	30689744	30692484	+	0.170455	-0.207925
NONHSAG035487	NONHSAG035487	chr3	81703730	81720133	-	0.170432	-0.0638874
NONHSAG022556	NONHSAG022556	chr17	65211904	65241294	-	0.170238	0.53896
NONHSAG011189	NONHSAG011189	chr12	52635329	52645970	+	0.170061	-0.488896
NONHSAG043050	NONHSAG043050	chr6	13786977	13790645	-	0.170043	-0.167776
NONHSAG032230	NONHSAG032230	chr20	60902921	60903435	-	0.169751	-0.359405
NONHSAG012502	NONHSAG012502	chr12	120613593	120615593	-	0.169572	-0.00744887
NONHSAG041703	NONHSAG041703	chr5	138940753	139003247	+	0.169564	-0.283782
NONHSAG027884	NONHSAG027884	chr2	61719477	61720129	-	0.168796	-0.204973
NONHSAG023016	NONHSAG023016	chr17	79660705	79662960	+	0.1685	-0.0845767
NONHSAG048400	NONHSAG048400	chr7	100854916	100856836	-	0.168437	-0.693397
NONHSAG036949	NONHSAG036949	chr3	188059451	188327394	+	0.168244	0.311692
NONHSAG036301	NONHSAG036301	chr3	145788028	145788957	-	0.168189	-0.674597
NONHSAG003139	NONHSAG003139	chr1	156737345	156756772	+	0.167469	-0.168322
NONHSAG004578	NONHSAG004578	chr1	230203006	230227780	+	0.167451	-0.53674
NONHSAG031033	NONHSAG031033	chr2	242439462	242448022	-	0.167269	-0.200691
NONHSAG003957	NONHSAG003957	chr1	202302138	202304946	-	0.166788	-0.208365
NONHSAG055084	NONHSAG055084	chrX	107825722	107870499	+	0.166094	-0.607366
NONHSAG031791	NONHSAG031791	chr20	39793920	39794500	+	0.165717	-0.160779
NONHSAG008605	NONHSAG008605	chr11	64055555	64056152	+	0.165641	-0.334532
NONHSAG055184	NONHSAG055184	chrX	118540519	118586904	+	0.165633	-0.0584221
NONHSAG055650	NONHSAG055650	chrY	2354466	2354982	-	0.16558	-0.447725
NONHSAG042950	NONHSAG042950	chr6	7301623	7313464	-	0.165163	-0.632678
NONHSAG034620	NONHSAG034620	chr3	25665843	25666529	-	0.165147	0.110172
NONHSAG039668	NONHSAG039668	chr5	1334473	1338433	-	0.164756	-0.546944
NONHSAG009023	NONHSAG009023	chr11	73141208	73179537	-	0.164443	0.0237087
NONHSAG002994	NONHSAG002994	chr1	153934787	153935615	-	0.164436	-0.59132
NONHSAG041084	NONHSAG041084	chr5	96071868	96077284	+	0.164233	-0.374168
NONHSAG034986	NONHSAG034986	chr3	47469129	47484584	-	0.164107	-0.624684
NONHSAG026007	NONHSAG026007	chr19	45395677	45406313	+	0.163643	-0.22161
NONHSAG043807	NONHSAG043807	chr6	43171011	43171870	+	0.163526	-0.23352
NONHSAG002989	NONHSAG002989	chr1	153901977	153905741	-	0.163254	-0.369538
NONHSAG027886	NONHSAG027886	chr2	61724096	61726009	-	0.162671	-0.213893
NONHSAG048376	NONHSAG048376	chr7	100459142	100463177	+	0.1615	-0.543922
NONHSAG024619	NONHSAG024619	chr19	6712291	6713326	-	0.161043	0.0785627
NONHSAG033369	NONHSAG033369	chr22	21827298	21831432	-	0.160766	-0.204927
NONHSAG054717	NONHSAG054717	chrX	70357038	70357242	+	0.160756	-0.160602
NONHSAG001520	NONHSAG001520	chr1	54284643	54304136	-	0.160657	-0.457194
NONHSAG019525	NONHSAG019525	chr16	56419554	56435687	-	0.160472	-0.550876
NONHSAG049196	NONHSAG049196	chr7	151917127	151919152	-	0.160256	0.266212
NONHSAG000325	NONHSAG000325	chr1	9809546	9810225	-	0.160111	-0.651568
NONHSAG014111	NONHSAG014111	chr13	103492685	103493041	+	0.159863	-0.314859
NONHSAG050887	NONHSAG050887	chr8	101252787	101271506	+	0.15941	-0.277438
NONHSAG051200	NONHSAG051200	chr8	125558919	125564559	+	0.159105	-0.566932
NONHSAG032614	NONHSAG032614	chr21	30434449	30435789	-	0.158829	-0.21147
NONHSAG003979	NONHSAG003979	chr1	202931678	202932687	-	0.158674	-0.671449
NONHSAG041583	NONHSAG041583	chr5	133861352	133872480	+	0.158155	-0.199465
NONHSAG054122	NONHSAG054122	chrX	18959675	18972456	-	0.158112	0.00619578
NONHSAG012197	NONHSAG012197	chr12	108276395	108297578	-	0.157621	-0.298497
NONHSAG008524	NONHSAG008524	chr11	62373309	62374514	-	0.157346	-0.0707931
NONHSAG033087	NONHSAG033087	chr21	46955898	46957847	-	0.156981	-0.470232
NONHSAG029546	NONHSAG029546	chr2	152332640	152333850	+	0.156626	0.0749171
NONHSAG018937	NONHSAG018937	chr16	25186067	25189549	+	0.156573	-0.34793
NONHSAG033607	NONHSAG033607	chr22	28254419	28256603	-	0.15656	-0.235025
NONHSAG051520	NONHSAG051520	chr8	144902403	144911485	-	0.156558	-0.108976
NONHSAG005550	NONHSAG005550	chr10	31608141	31750165	+	0.156501	0.452919
RP11-104H15.10	ENSG00000272884	chr17	7342825	7349285	+	0.156436	-0.406398
NONHSAG017845	NONHSAG017845	chr15	90291892	90294368	-	0.156326	0.5814
NONHSAG014641	NONHSAG014641	chr14	31642252	31644180	-	0.155423	0.276544
NONHSAG010729	NONHSAG010729	chr12	26848535	26868661	-	0.153965	0.458057
NONHSAG033459	NONHSAG033459	chr22	23524232	23627298	+	0.153925	-0.139207
NONHSAG023776	NONHSAG023776	chr18	43496003	43496770	-	0.153681	0.57836
NONHSAG026112	NONHSAG026112	chr19	47724081	47730446	-	0.153437	1.08507
NONHSAG030383	NONHSAG030383	chr2	209115985	209119837	-	0.15338	-0.417847
NONHSAG017197	NONHSAG017197	chr15	65856560	65859305	+	0.153142	-0.640563
NONHSAG041051	NONHSAG041051	chr5	94863717	94872811	-	0.153101	-0.141793
NONHSAG037675	NONHSAG037675	chr4	26434615	26436541	+	0.153063	-0.360926
NONHSAG014418	NONHSAG014418	chr14	21821719	21823102	-	0.152945	-0.288129
NONHSAG016731	NONHSAG016731	chr15	44673062	44674427	+	0.152689	-0.33571
NONHSAG016011	NONHSAG016011	chr14	103806741	103808723	+	0.152107	-0.244958
NONHSAG001084	NONHSAG001084	chr1	38445137	38446461	-	0.151618	-0.442823
NONHSAG006727	NONHSAG006727	chr10	103360496	103369418	+	0.151367	-0.286264
NONHSAG017441	NONHSAG017441	chr15	75182387	75183314	+	0.150776	-0.33049
NONHSAG049760	NONHSAG049760	chr8	23148489	23150886	+	0.150728	-0.168965
NONHSAG036749	NONHSAG036749	chr3	179128113	179131518	-	0.150692	-0.196168
NONHSAG027312	NONHSAG027312	chr2	27455947	27457003	+	0.150243	-0.1419
NONHSAG012651	NONHSAG012651	chr12	125262419	125271039	-	0.150141	-0.648164
NONHSAG040409	NONHSAG040409	chr5	55232481	55235321	-	0.149854	-0.351192
NONHSAG008677	NONHSAG008677	chr11	65302805	65304097	+	0.149481	-0.136451
NONHSAG001115	NONHSAG001115	chr1	39900157	39901679	+	0.149319	-0.323286
NONHSAG022804	NONHSAG022804	chr17	74081191	74084196	-	0.14915	-0.179352
NONHSAG024402	NONHSAG024402	chr19	1918643	1926009	+	0.148886	-0.768732
RP11-106M3.2	ENSG00000260729	chr15	72577068	72668322	-	0.148629	-0.50613
NONHSAG025899	NONHSAG025899	chr19	42734694	42736989	-	0.148067	-0.207906
NONHSAG010309	NONHSAG010309	chr12	6638426	6639896	+	0.147986	-0.544732
NONHSAG032324	NONHSAG032324	chr20	62701597	62703699	+	0.147982	-0.161922
NONHSAG041724	NONHSAG041724	chr5	139554741	139661637	+	0.147764	-0.253235
NONHSAG026966	NONHSAG026966	chr2	9768832	9770397	-	0.146997	-0.340236
NONHSAG016488	NONHSAG016488	chr15	34654780	34655941	-	0.146991	-0.793939
NONHSAG026224	NONHSAG026224	chr19	49653215	49654278	+	0.146956	-0.300352
NONHSAG010502	NONHSAG010502	chr12	11323780	11343026	+	0.146885	-0.148724
NONHSAG012141	NONHSAG012141	chr12	104680727	104744058	+	0.146774	-0.28043
NONHSAG024115	NONHSAG024115	chr18	67994753	67997431	+	0.146593	-0.196287
NONHSAG037286	NONHSAG037286	chr4	1989228	1991483	-	0.146553	-0.211197
NONHSAG006848	NONHSAG006848	chr10	111879073	111879448	+	0.14636	0.174401
NONHSAG003944	NONHSAG003944	chr1	201979727	201982404	+	0.146164	-0.545605
NONHSAG047646	NONHSAG047646	chr7	56127558	56128633	+	0.146143	-0.319129
NONHSAG014970	NONHSAG014970	chr14	53109934	53130920	-	0.146121	-0.625797
NONHSAG031602	NONHSAG031602	chr20	30920012	30921407	+	0.145724	-0.207198
NONHSAG030979	NONHSAG030979	chr2	241404944	241406210	+	0.145432	-0.716429
NONHSAG047645	NONHSAG047645	chr7	56100827	56101864	-	0.145385	0.223614
NONHSAG033302	NONHSAG033302	chr22	20101227	20103623	-	0.145323	0.0167894
NONHSAG003341	NONHSAG003341	chr1	165632012	165634443	-	0.145201	-0.100647
NONHSAG043430	NONHSAG043430	chr6	30709131	30710454	-	0.145141	-0.169323
NONHSAG018993	NONHSAG018993	chr16	28738020	28738864	+	0.145108	-0.23346
NONHSAG025597	NONHSAG025597	chr19	36230429	36231497	-	0.145075	-0.0845283
NONHSAG000552	NONHSAG000552	chr1	20020985	20027703	-	0.14472	-0.295926
NONHSAG025095	NONHSAG025095	chr19	17626551	17631839	+	0.143821	-0.316696
NONHSAG020720	NONHSAG020720	chr17	7480884	7481624	+	0.143582	-0.236434
NONHSAG011394	NONHSAG011394	chr12	57106428	57119088	-	0.143544	-0.252708
NONHSAG004291	NONHSAG004291	chr1	217664848	217783742	-	0.143329	0.104423
NONHSAG018693	NONHSAG018693	chr16	15132465	15134324	-	0.143232	-0.365639
NONHSAG011145	NONHSAG011145	chr12	51384367	51385450	-	0.143136	-0.524056
NONHSAG034997	NONHSAG034997	chr3	47632296	47652288	-	0.142912	-0.158641
NONHSAG023984	NONHSAG023984	chr18	56998008	57000923	-	0.142282	-0.720465
NONHSAG028087	NONHSAG028087	chr2	70069832	70081992	+	0.142227	0.0202728
NONHSAG036288	NONHSAG036288	chr3	143691479	143767561	+	0.142108	-0.627212
NONHSAG022951	NONHSAG022951	chr17	78269529	78272575	+	0.142087	0.200376
NONHSAG051548	NONHSAG051548	chr8	145618780	145619976	-	0.142076	-0.235036
NONHSAG024460	NONHSAG024460	chr19	3009570	3028917	-	0.141893	-0.211379
NONHSAG048258	NONHSAG048258	chr7	95750268	95751310	-	0.141712	-0.258531
NONHSAG048792	NONHSAG048792	chr7	129756285	129757506	+	0.141559	-0.110161
NONHSAG040639	NONHSAG040639	chr5	69777167	69881629	-	0.141302	1.19988
NONHSAG051171	NONHSAG051171	chr8	124260690	124286727	-	0.141171	-0.213871
NONHSAG036509	NONHSAG036509	chr3	158399896	158403103	+	0.140472	-0.110296
NONHSAG035031	NONHSAG035031	chr3	48561193	48563505	-	0.140055	-0.222268
NONHSAG011620	NONHSAG011620	chr12	69103003	69108158	+	0.139288	-0.200808
NONHSAG040532	NONHSAG040532	chr5	64961757	64965240	-	0.13908	-0.303064
NONHSAG034028	NONHSAG034028	chr22	42293072	42295192	+	0.139019	-0.474593
NONHSAG010328	NONHSAG010328	chr12	6781207	6782561	-	0.138659	-0.0254148
NONHSAG034131	NONHSAG034131	chr22	45607215	45608326	-	0.138437	0.0999651
NONHSAG018252	NONHSAG018252	chr16	1414175	1416149	-	0.138418	-0.234325
NONHSAG011787	NONHSAG011787	chr12	80183577	80199596	-	0.138244	-0.277431
NONHSAG011422	NONHSAG011422	chr12	57661068	57674235	-	0.137818	-0.269301
NONHSAG021665	NONHSAG021665	chr17	36873763	36874520	+	0.137027	-0.362962
NONHSAG054379	NONHSAG054379	chrX	47100853	47101574	+	0.136234	-0.319857
NONHSAG054438	NONHSAG054438	chrX	48676045	48681519	+	0.135445	0.143757
NONHSAG024416	NONHSAG024416	chr19	2112859	2114238	-	0.135165	-0.327255
NONHSAG003587	NONHSAG003587	chr1	179051316	179063270	+	0.135097	-0.553577
NONHSAG011541	NONHSAG011541	chr12	65116613	65122998	-	0.134023	-0.593945
NONHSAG008463	NONHSAG008463	chr11	61109147	61110631	+	0.133582	-0.409365
NONHSAG012358	NONHSAG012358	chr12	113737167	113737478	-	0.133439	-0.627786
NONHSAG045233	NONHSAG045233	chr6	157150361	157191518	+	0.133155	0.117083
NONHSAG051525	NONHSAG051525	chr8	145058010	145058807	-	0.133111	-0.293558
NONHSAG051507	NONHSAG051507	chr8	144698113	144699722	-	0.133071	-0.20141
NONHSAG053513	NONHSAG053513	chr9	130823512	130826021	-	0.132529	-0.243833
NONHSAG020764	NONHSAG020764	chr17	8166237	8167593	+	0.131877	-0.0901912
NONHSAG017817	NONHSAG017817	chr15	89631653	89657047	+	0.131823	0.159155
NONHSAG019905	NONHSAG019905	chr16	71885533	71891231	+	0.131052	-0.0907885
NONHSAG017534	NONHSAG017534	chr15	78191834	78196425	+	0.13058	-0.775544
NONHSAG012594	NONHSAG012594	chr12	123465229	123467461	+	0.130577	-0.284908
NONHSAG020088	NONHSAG020088	chr16	81009698	81040502	-	0.130527	-0.240246
NONHSAG031597	NONHSAG031597	chr20	30822717	30824519	+	0.130436	-0.559303
NONHSAG045256	NONHSAG045256	chr6	158659341	158663076	-	0.129735	-0.260916
NONHSAG040728	NONHSAG040728	chr5	74011471	74012654	+	0.129532	-0.705791
NONHSAG022446	NONHSAG022446	chr17	61225589	61232587	+	0.128925	0.0730148
NONHSAG023859	NONHSAG023859	chr18	48190669	48196585	+	0.128886	-0.375965
NONHSAG028605	NONHSAG028605	chr2	96858869	96860747	-	0.128833	-0.183955
NONHSAG039342	NONHSAG039342	chr4	174219187	174235188	+	0.128706	-0.603254
NONHSAG020251	NONHSAG020251	chr16	87448918	87451532	-	0.128596	-0.381232
NONHSAG038469	NONHSAG038469	chr4	99313102	99317812	+	0.128451	-0.0882577
NONHSAG053529	NONHSAG053529	chr9	131072063	131073633	-	0.128216	-0.12987
NONHSAG014693	NONHSAG014693	chr14	35777981	35780033	+	0.12813	-0.282639
NONHSAG002058	NONHSAG002058	chr1	92329396	92351708	-	0.128067	-0.011318
NONHSAG020380	NONHSAG020380	chr16	90028461	90032751	+	0.127928	-0.122243
NONHSAG041006	NONHSAG041006	chr5	90666615	90669662	-	0.1279	-0.0505812
NONHSAG009814	NONHSAG009814	chr11	119180597	119181828	-	0.127362	-0.664075
NONHSAG025277	NONHSAG025277	chr19	21935995	21948578	-	0.127345	0.209164
NONHSAG029970	NONHSAG029970	chr2	179967007	179969211	-	0.127263	-0.273086
NONHSAG020723	NONHSAG020723	chr17	7494760	7495675	-	0.126589	-0.293918
NONHSAG014054	NONHSAG014054	chr13	100020041	100029820	+	0.125764	-0.39565
NONHSAG009408	NONHSAG009408	chr11	94801101	94802660	+	0.125693	-0.268301
NONHSAG019000	NONHSAG019000	chr16	28846173	28846751	+	0.125595	-0.339476
NONHSAG001308	NONHSAG001308	chr1	46124427	46126061	-	0.125562	-0.177667
NONHSAG051241	NONHSAG051241	chr8	127565060	127568664	-	0.125378	-0.11674
NONHSAG026260	NONHSAG026260	chr19	50188084	50188812	+	0.125158	-0.170753
NONHSAG028902	NONHSAG028902	chr2	110561052	110562132	+	0.125026	0.411933
NONHSAG036844	NONHSAG036844	chr3	183962117	183963130	-	0.124462	-0.579823
NONHSAG015152	NONHSAG015152	chr14	60763120	60765803	+	0.124372	-0.113216
NONHSAG020479	NONHSAG020479	chr17	1800648	1801341	+	0.123122	-0.372659
NONHSAG040604	NONHSAG040604	chr5	68472888	68473524	+	0.123039	-0.250459
NONHSAG000452	NONHSAG000452	chr1	16272216	16273787	-	0.122752	-0.231048
NONHSAG012168	NONHSAG012168	chr12	106631814	106632649	-	0.122694	-0.688995
NONHSAG020000	NONHSAG020000	chr16	75327806	75339336	-	0.122538	-0.100925
NONHSAG020633	NONHSAG020633	chr17	5290864	5291570	-	0.122256	-0.142227
NONHSAG019555	NONHSAG019555	chr16	57108083	57110763	+	0.121747	-0.43256
NONHSAG028085	NONHSAG028085	chr2	70035110	70038556	+	0.121596	-0.423869
NONHSAG003057	NONHSAG003057	chr1	155201063	155203428	-	0.121455	-0.630743
NONHSAG003679	NONHSAG003679	chr1	182845264	182845884	+	0.121206	-0.195076
NONHSAG003024	NONHSAG003024	chr1	154557110	154557894	-	0.121114	-0.343686
NONHSAG008639	NONHSAG008639	chr11	64661982	64662348	-	0.120947	-0.377389
NONHSAG018791	NONHSAG018791	chr16	19556464	19557887	+	0.120245	-0.0819963
NONHSAG024840	NONHSAG024840	chr19	11546453	11552067	+	0.120133	-0.492833
NONHSAG034166	NONHSAG034166	chr22	46638412	46639653	+	0.120041	-0.143355
NONHSAG042219	NONHSAG042219	chr5	170834497	170837888	+	0.119896	-0.373571
NONHSAG002909	NONHSAG002909	chr1	151270901	151274342	-	0.119384	-0.245565
NONHSAG001212	NONHSAG001212	chr1	43212179	43214414	-	0.119132	-0.756406
NONHSAG018183	NONHSAG018183	chr16	627901	628843	+	0.119131	-0.334137
NONHSAG036513	NONHSAG036513	chr3	158522020	158537495	+	0.117914	-0.615473
NONHSAG036340	NONHSAG036340	chr3	148752776	148759831	-	0.117907	-0.0691543
NONHSAG017145	NONHSAG017145	chr15	64216711	64218273	-	0.117803	-0.224503
NONHSAG054834	NONHSAG054834	chrX	76931726	76937158	-	0.117569	-0.212893
NONHSAG055596	NONHSAG055596	chrX	153692792	153693323	+	0.117422	-0.50951
NONHSAG001868	NONHSAG001868	chr1	78046703	78050744	-	0.116785	-0.153877
NONHSAG008490	NONHSAG008490	chr11	61580975	61584074	-	0.116779	-0.125009
NONHSAG023868	NONHSAG023868	chr18	48573549	48575935	+	0.11661	-0.0263079
NONHSAG024835	NONHSAG024835	chr19	11491560	11492625	+	0.116529	0.806205
NONHSAG008995	NONHSAG008995	chr11	72404805	72408066	-	0.11651	-0.289984
NONHSAG048379	NONHSAG048379	chr7	100483329	100483806	+	0.116238	-0.0947334
NONHSAG035906	NONHSAG035906	chr3	122842913	122869212	+	0.116158	-0.54303
NONHSAG051565	NONHSAG051565	chr8	145732771	145734019	-	0.115779	1.34478
NONHSAG050837	NONHSAG050837	chr8	98718640	98731315	+	0.115599	-0.670696
NONHSAG009544	NONHSAG009544	chr11	108093830	108107261	+	0.115559	0.378837
NONHSAG054860	NONHSAG054860	chrX	79972382	79975069	-	0.115417	0.23729
NONHSAG020523	NONHSAG020523	chr17	2604408	2604744	-	0.114994	-0.0732577
NONHSAG033829	NONHSAG033829	chr22	36698354	36700071	-	0.114991	-0.484832
NONHSAG030785	NONHSAG030785	chr2	232643433	232645992	-	0.114552	-0.284579
NONHSAG048380	NONHSAG048380	chr7	100484623	100485117	+	0.114391	-0.120142
NONHSAG036011	NONHSAG036011	chr3	127771332	127774593	+	0.114321	-0.51072
NONHSAG042440	NONHSAG042440	chr5	179225165	179228389	-	0.114145	-0.321105
NONHSAG010173	NONHSAG010173	chr12	1889314	1890133	+	0.11375	-0.462487
NONHSAG030279	NONHSAG030279	chr2	203241050	203335065	+	0.113423	-0.347417
NONHSAG022197	NONHSAG022197	chr17	48764774	48765836	+	0.113074	-0.665034
NONHSAG021604	NONHSAG021604	chr17	34851777	34855188	-	0.112197	-0.206223
NONHSAG025549	NONHSAG025549	chr19	35491276	35500349	+	0.111926	0.218345
NONHSAG040744	NONHSAG040744	chr5	74650133	74650991	+	0.111434	-0.603046
NONHSAG003062	NONHSAG003062	chr1	155227077	155232130	-	0.111367	-0.212569
NONHSAG054309	NONHSAG054309	chrX	41602866	41782268	-	0.110712	0.5553
NONHSAG014694	NONHSAG014694	chr14	35781949	35786678	+	0.110621	-0.278247
XXbac-BPG181B23.7	ENSG00000272221	chr6	31362066	31363272	-	0.110359	-0.247676
NONHSAG012525	NONHSAG012525	chr12	121004756	121015050	+	0.110305	-0.229668
NONHSAG055541	NONHSAG055541	chrX	152617487	152625568	+	0.110154	-0.188411
NONHSAG012523	NONHSAG012523	chr12	120998642	121001027	+	0.110041	-0.226154
NONHSAG020617	NONHSAG020617	chr17	4929408	4931694	+	0.109525	-0.293699
NONHSAG007251	NONHSAG007251	chr10	135122944	135126621	+	0.10906	-0.303993
NONHSAG051486	NONHSAG051486	chr8	144414673	144416991	-	0.109005	-0.167802
NONHSAG019409	NONHSAG019409	chr16	50139752	50140295	+	0.108684	-0.263381
NONHSAG023017	NONHSAG023017	chr17	79662986	79669145	+	0.108605	-0.195465
NONHSAG009548	NONHSAG009548	chr11	108164112	108166097	+	0.108149	0.164696
NONHSAG019075	NONHSAG019075	chr16	30116131	30119819	-	0.107809	-0.610445
NONHSAG019009	NONHSAG019009	chr16	28962309	28963964	+	0.107602	-0.0471955
NONHSAG000589	NONHSAG000589	chr1	21391024	21438103	-	0.107551	0.100037
NONHSAG053428	NONHSAG053428	chr9	127961813	127962755	-	0.107537	0.17083
NONHSAG003287	NONHSAG003287	chr1	162495162	162499391	+	0.107464	-0.0321983
NONHSAG008840	NONHSAG008840	chr11	67816615	67817687	+	0.107218	-0.326617
NONHSAG008720	NONHSAG008720	chr11	65822764	65823311	+	0.106991	-0.0525333
NONHSAG033930	NONHSAG033930	chr22	39083929	39085328	-	0.10688	-0.290895
NONHSAG020302	NONHSAG020302	chr16	88790355	88792433	-	0.10664	-0.496486
NONHSAG049162	NONHSAG049162	chr7	150825664	150835203	+	0.106325	-0.0287089
NONHSAG041849	NONHSAG041849	chr5	145640946	145643082	+	0.106239	-0.0588753
NONHSAG033667	NONHSAG033667	chr22	30738536	30742478	-	0.106134	-0.348879
NONHSAG006228	NONHSAG006228	chr10	75558832	75561190	+	0.106131	0.0859641
NONHSAG019032	NONHSAG019032	chr16	29473050	29475276	+	0.105775	-0.272663
NONHSAG030579	NONHSAG030579	chr2	220249876	220250556	-	0.105101	-0.314772
NONHSAG033941	NONHSAG033941	chr22	39146903	39150948	-	0.104796	-0.238687
NONHSAG037999	NONHSAG037999	chr4	57302304	57308194	+	0.104764	-0.145
NONHSAG049810	NONHSAG049810	chr8	26435764	26441442	+	0.104149	0.0947361
NONHSAG044864	NONHSAG044864	chr6	133108616	133118260	-	0.103502	-0.421349
NONHSAG029209	NONHSAG029209	chr2	128944811	128947558	+	0.102986	-0.544349
NONHSAG011447	NONHSAG011447	chr12	58113994	58115286	+	0.102854	-0.50931
NONHSAG008597	NONHSAG008597	chr11	63999088	64000518	+	0.102598	-0.0325964
NONHSAG041593	NONHSAG041593	chr5	134235627	134237201	+	0.102586	-0.686877
NONHSAG026056	NONHSAG026056	chr19	46280824	46281212	-	0.102371	-0.320866
NONHSAG053998	NONHSAG053998	chrX	9607860	9613435	+	0.101927	0.348469
NONHSAG011229	NONHSAG011229	chr12	53689332	53693230	+	0.101645	-0.28456
NONHSAG014517	NONHSAG014517	chr14	24464307	24475157	+	0.10142	-0.0428792
NONHSAG008752	NONHSAG008752	chr11	66332213	66333619	-	0.101325	-0.241928
NONHSAG005163	NONHSAG005163	chr10	7200572	7203727	-	0.100925	-0.13717
NONHSAG025044	NONHSAG025044	chr19	16660642	16663144	-	0.100918	-0.513171
NONHSAG024251	NONHSAG024251	chr18	77496353	77509997	+	0.100738	0.110651
NONHSAG023899	NONHSAG023899	chr18	52495712	52555344	+	0.100722	-0.280964
NONHSAG025589	NONHSAG025589	chr19	36110846	36113786	+	0.100532	-0.350593
NONHSAG015327	NONHSAG015327	chr14	69865425	69896174	+	0.100416	-0.456679
NONHSAG032308	NONHSAG032308	chr20	62371733	62374858	+	0.100377	-0.10654
NONHSAG035228	NONHSAG035228	chr3	55503416	55504169	-	0.100204	-0.461404
NONHSAG022362	NONHSAG022362	chr17	57761075	57761870	+	0.100186	-0.239228
NONHSAG027479	NONHSAG027479	chr2	37509449	37518105	-	0.100058	-0.28347
NONHSAG017066	NONHSAG017066	chr15	60641274	60643752	-	0.0998829	-0.569523
NONHSAG028353	NONHSAG028353	chr2	84668371	84686370	-	0.0998713	-0.344898
NONHSAG014263	NONHSAG014263	chr13	113863944	113882331	+	0.0998579	-0.277282
NONHSAG034928	NONHSAG034928	chr3	45052725	45054244	+	0.0997328	-0.161044
RP11-620J15.3	ENSG00000257698	chr12	58325311	58329958	-	0.0988041	-0.224941
NONHSAG020604	NONHSAG020604	chr17	4854414	4855642	+	0.0980559	-0.0168605
NONHSAG026258	NONHSAG026258	chr19	50180524	50183376	+	0.0979617	-0.191869
NONHSAG011386	NONHSAG011386	chr12	56984916	56985713	+	0.0979124	-0.0572804
NONHSAG043541	NONHSAG043541	chr6	32063356	32085387	-	0.0978899	-0.404312
NONHSAG008744	NONHSAG008744	chr11	66259938	66260650	+	0.0977323	-0.332199
NONHSAG011731	NONHSAG011731	chr12	76441414	76443501	-	0.0976701	-0.238679
NONHSAG055217	NONHSAG055217	chrX	119691772	119695157	-	0.0974698	-0.110883
NONHSAG008240	NONHSAG008240	chr11	47445915	47447810	-	0.0970054	-0.251739
NONHSAG033698	NONHSAG033698	chr22	31500987	31503539	-	0.0968623	-0.38494
NONHSAG009257	NONHSAG009257	chr11	85366453	85367510	+	0.0967435	-0.117679
NONHSAG018202	NONHSAG018202	chr16	732575	734314	-	0.0965071	-0.502899
NONHSAG034421	NONHSAG034421	chr3	10322636	10335133	+	0.0965044	-0.284994
NONHSAG027000	NONHSAG027000	chr2	11357902	11361466	-	0.0964269	-0.10426
NONHSAG030644	NONHSAG030644	chr2	223782406	223783822	+	0.0962406	-0.398902
NONHSAG023203	NONHSAG023203	chr18	2577848	2582525	+	0.095938	-0.202007
NONHSAG043822	NONHSAG043822	chr6	43480952	43483385	-	0.0958721	-0.576773
NONHSAG021036	NONHSAG021036	chr17	17969403	17971280	+	0.0957142	-0.309439
NONHSAG030769	NONHSAG030769	chr2	232327703	232329090	-	0.0956412	-0.207498
NONHSAG023779	NONHSAG023779	chr18	43664116	43668662	-	0.0955927	-0.229357
NONHSAG027869	NONHSAG027869	chr2	61157161	61167156	+	0.0955401	0.0538106
NONHSAG053847	NONHSAG053847	chr9	140006830	140007701	-	0.0952438	-0.366985
NONHSAG055556	NONHSAG055556	chrX	152954178	152956336	+	0.0951316	-0.4997
NONHSAG025490	NONHSAG025490	chr19	33953852	34002044	-	0.0950378	-0.154152
NONHSAG017501	NONHSAG017501	chr15	76566474	76576182	-	0.0944524	-0.314964
NONHSAG003906	NONHSAG003906	chr1	200801236	200801962	+	0.0940521	-0.223412
NONHSAG027313	NONHSAG027313	chr2	27462020	27463090	+	0.0938734	-0.0584805
NONHSAG054952	NONHSAG054952	chrX	99887538	99891686	-	0.0938518	-0.642946
NONHSAG037978	NONHSAG037978	chr4	56283858	56291893	+	0.0937179	-0.588593
NONHSAG035251	NONHSAG035251	chr3	57293821	57294462	+	0.0933427	-0.301082
NONHSAG009610	NONHSAG009610	chr11	111896150	111896952	+	0.093208	-0.116239
NONHSAG050011	NONHSAG050011	chr8	38279361	38315050	-	0.0926982	-0.591732
NONHSAG035960	NONHSAG035960	chr3	125725201	125725729	-	0.0923917	-0.731292
CTC-479C5.10	ENSG00000263126	chr16	67916364	67920270	+	0.0919796	-0.242874
NONHSAG009547	NONHSAG009547	chr11	108157905	108161394	+	0.0915695	0.318289
NONHSAG044662	NONHSAG044662	chr6	114279591	114292301	-	0.091469	-0.210953
NONHSAG055037	NONHSAG055037	chrX	102840433	102841429	+	0.091186	-0.16222
NONHSAG045307	NONHSAG045307	chr6	160431370	160445725	+	0.0909436	0.252592
NONHSAG036129	NONHSAG036129	chr3	133346951	133347574	-	0.0907197	-0.152171
NONHSAG039028	NONHSAG039028	chr4	146298061	146299109	+	0.090487	-0.655012
NONHSAG012519	NONHSAG012519	chr12	120935627	120936296	+	0.0904218	-0.382667
NONHSAG018153	NONHSAG018153	chr16	128243	129843	+	0.0903663	-0.365236
NONHSAG053653	NONHSAG053653	chr9	134473665	134497278	-	0.0901501	0.154119
NONHSAG019135	NONHSAG019135	chr16	31141777	31142680	+	0.0901337	-0.266824
NONHSAG015971	NONHSAG015971	chr14	102506725	102507465	+	0.0899712	-0.333202
NONHSAG024555	NONHSAG024555	chr19	5208250	5210593	-	0.0899201	-0.698127
NONHSAG002863	NONHSAG002863	chr1	150547035	150547601	-	0.0895204	-0.172646
NONHSAG010349	NONHSAG010349	chr12	7048270	7051220	+	0.0893451	0.111071
NONHSAG051168	NONHSAG051168	chr8	124238600	124243832	-	0.0892482	-0.227823
NONHSAG049907	NONHSAG049907	chr8	30442020	30469882	-	0.0887718	-0.339346
NONHSAG043149	NONHSAG043149	chr6	21597661	21598850	+	0.0885247	-0.0655407
NONHSAG020081	NONHSAG020081	chr16	80631797	80636416	-	0.088259	-0.0814617
NONHSAG043774	NONHSAG043774	chr6	41654832	41655938	-	0.0881062	0.400027
NONHSAG025793	NONHSAG025793	chr19	39971486	39973834	+	0.0879054	-0.317429
RP11-53I6.2	ENSG00000263917	chr18	29598792	29691742	+	0.0876461	0.0745657
NONHSAG020083	NONHSAG020083	chr16	80666534	80667077	-	0.0873002	0.0400919
NONHSAG007709	NONHSAG007709	chr11	13732271	13737390	+	0.0872404	-0.123101
NONHSAG022756	NONHSAG022756	chr17	73512607	73513732	+	0.0869845	-0.354106
NONHSAG040745	NONHSAG040745	chr5	74651005	74652274	+	0.0868622	-0.587092
NONHSAG053778	NONHSAG053778	chr9	138757094	138774712	-	0.086629	0.311976
NONHSAG025193	NONHSAG025193	chr19	19764586	19766260	-	0.0863626	-0.603149
NONHSAG040332	NONHSAG040332	chr5	44815321	44820530	+	0.0860684	-0.164706
NONHSAG016432	NONHSAG016432	chr15	31619770	31727868	+	0.0856597	0.115361
NONHSAG016503	NONHSAG016503	chr15	35240335	35256603	-	0.0856312	0.227886
NONHSAG004012	NONHSAG004012	chr1	204091514	204092857	+	0.0855667	-0.311658
NONHSAG002991	NONHSAG002991	chr1	153921648	153924572	-	0.0852018	-0.4314
NONHSAG023775	NONHSAG023775	chr18	43467816	43470156	-	0.0850264	0.120766
NONHSAG012489	NONHSAG012489	chr12	120139657	120148816	-	0.0847945	-0.352709
NONHSAG021323	NONHSAG021323	chr17	27013737	27015553	+	0.0846778	-0.100539
NONHSAG002939	NONHSAG002939	chr1	151779434	151787265	-	0.0846604	-0.0344197
NONHSAG017176	NONHSAG017176	chr15	65267004	65282284	-	0.0845985	-0.246935
NONHSAG051898	NONHSAG051898	chr9	21989339	21994872	-	0.0842021	-0.0768433
NONHSAG009727	NONHSAG009727	chr11	117161203	117162481	-	0.0841607	-0.479027
NONHSAG033525	NONHSAG033525	chr22	24940013	24943358	-	0.0840719	-0.328671
NONHSAG053717	NONHSAG053717	chr9	136895487	136897308	-	0.083838	-0.107817
NONHSAG028218	NONHSAG028218	chr2	74689921	74690764	-	0.0837906	-0.456971
NONHSAG054555	NONHSAG054555	chrX	53295506	53310796	-	0.0835752	0.209077
NONHSAG003899	NONHSAG003899	chr1	200374083	200375228	-	0.0833908	-0.208867
NONHSAG030542	NONHSAG030542	chr2	219610110	219613377	+	0.0831264	-0.158332
NONHSAG024789	NONHSAG024789	chr19	10465214	10467760	-	0.0828033	-0.265522
NONHSAG015970	NONHSAG015970	chr14	102504717	102505433	+	0.0824317	-0.37658
NONHSAG041136	NONHSAG041136	chr5	99871086	99922433	+	0.0822096	-0.325286
RP11-225B17.2	ENSG00000273014	chr7	32798494	32798965	+	0.081859	-0.0538555
NONHSAG032242	NONHSAG032242	chr20	61199863	61200695	-	0.0816915	1.13481
NONHSAG008591	NONHSAG008591	chr11	63969877	63970616	+	0.0813004	-0.35702
NONHSAG009750	NONHSAG009750	chr11	118125790	118128375	-	0.0811124	-0.6435
NONHSAG029131	NONHSAG029131	chr2	122363257	122363471	-	0.0808276	0.0995829
NONHSAG015409	NONHSAG015409	chr14	73727874	73731284	+	0.0807764	0.119248
NONHSAG054893	NONHSAG054893	chrX	86979061	86983512	-	0.0805229	-0.111832
NONHSAG051408	NONHSAG051408	chr8	141696969	141712814	-	0.0804705	-0.233885
NONHSAG018596	NONHSAG018596	chr16	11219867	11244174	+	0.0803881	-0.100567
NONHSAG009806	NONHSAG009806	chr11	118971339	118972570	-	0.0802884	-0.569743
NONHSAG007311	NONHSAG007311	chr11	450327	461051	+	0.0802711	-0.454511
NONHSAG049632	NONHSAG049632	chr8	17153473	17159936	+	0.0802369	-0.301063
NONHSAG033257	NONHSAG033257	chr22	19025350	19044566	-	0.080192	-0.627775
NONHSAG055112	NONHSAG055112	chrX	110924346	110952257	+	0.0799822	-0.0143704
NONHSAG043803	NONHSAG043803	chr6	43040626	43041385	+	0.0796319	-0.45386
NONHSAG030536	NONHSAG030536	chr2	219525787	219527263	+	0.0795168	-0.194254
NONHSAG020427	NONHSAG020427	chr17	660337	663401	-	0.079511	-0.209973
NONHSAG042368	NONHSAG042368	chr5	177034366	177037329	+	0.0793541	-0.443607
NONHSAG026558	NONHSAG026558	chr19	55604158	55606062	-	0.0791781	-0.22426
NONHSAG028626	NONHSAG028626	chr2	97494303	97498310	+	0.0790651	-0.522134
NONHSAG025507	NONHSAG025507	chr19	34699591	34710385	+	0.0790349	-0.133747
NONHSAG041205	NONHSAG041205	chr5	108528056	108530759	+	0.0788341	-0.38914
NONHSAG022929	NONHSAG022929	chr17	77906143	77912277	-	0.0788108	-0.434207
NONHSAG034667	NONHSAG034667	chr3	30046908	30047464	+	0.0786867	-0.421918
NONHSAG048357	NONHSAG048357	chr7	100026998	100029105	+	0.0785964	-0.119396
NONHSAG002456	NONHSAG002456	chr1	113460640	113465014	-	0.0785745	-0.428421
NONHSAG002446	NONHSAG002446	chr1	113236527	113237206	+	0.078135	-0.150805
NONHSAG018633	NONHSAG018633	chr16	12094182	12121590	+	0.0780207	0.000906373
NONHSAG030247	NONHSAG030247	chr2	202316457	202323546	+	0.0776002	0.414356
NONHSAG012501	NONHSAG012501	chr12	120602475	120606218	-	0.0774266	-0.0726621
NONHSAG020998	NONHSAG020998	chr17	17076035	17080710	+	0.077322	-0.354441
NONHSAG042953	NONHSAG042953	chr6	7410611	7411800	+	0.077302	-0.112626
NONHSAG044452	NONHSAG044452	chr6	100957094	100958184	-	0.0771242	-0.148144
NONHSAG054276	NONHSAG054276	chrX	40531179	40542165	-	0.0771137	-0.246497
NONHSAG035910	NONHSAG035910	chr3	123209667	123213677	-	0.077094	-0.403427
NONHSAG006770	NONHSAG006770	chr10	104929041	104941077	-	0.076552	-0.109514
NONHSAG055617	NONHSAG055617	chrX	154261254	154283846	+	0.0758294	-0.329112
NONHSAG024820	NONHSAG024820	chr19	11327352	11327944	-	0.0756298	0.209952
NONHSAG014645	NONHSAG014645	chr14	31840763	31844157	-	0.075464	0.0400218
NONHSAG046739	NONHSAG046739	chr7	803544	812612	+	0.0754464	-0.167074
NONHSAG011625	NONHSAG011625	chr12	69217983	69218538	+	0.0751373	-0.142481
NONHSAG037808	NONHSAG037808	chr4	40339303	40350156	+	0.0750219	-0.184106
NONHSAG000329	NONHSAG000329	chr1	9986451	9987467	-	0.0749997	-0.366889
NONHSAG020559	NONHSAG020559	chr17	4053185	4060749	+	0.0749213	-0.319994
NONHSAG034405	NONHSAG034405	chr3	9965706	9974642	+	0.0747611	-0.411135
NONHSAG048129	NONHSAG048129	chr7	86825916	86848942	-	0.0742359	-0.372034
NONHSAG016837	NONHSAG016837	chr15	49329592	49338643	-	0.0740103	0.178631
NONHSAG021005	NONHSAG021005	chr17	17152263	17164010	-	0.0740026	-0.192907
NONHSAG006843	NONHSAG006843	chr10	111651478	111653136	-	0.0739309	-0.261579
NONHSAG018102	NONHSAG018102	chr15	101149752	101152717	+	0.073756	-0.0877827
NONHSAG054007	NONHSAG054007	chrX	10417431	10535202	-	0.073542	-0.330822
NONHSAG031660	NONHSAG031660	chr20	33508752	33509221	+	0.0732152	-0.257253
NONHSAG025859	NONHSAG025859	chr19	41726305	41727901	+	0.0731456	-0.488815
NONHSAG012816	NONHSAG012816	chr12	133272531	133278270	+	0.0731235	-0.390742
NONHSAG049090	NONHSAG049090	chr7	148903728	148904478	+	0.0724926	-0.0732364
NONHSAG011583	NONHSAG011583	chr12	67688735	67691628	+	0.0724767	0.0072026
NONHSAG034857	NONHSAG034857	chr3	42055124	42075359	+	0.0720927	0.311378
NONHSAG055407	NONHSAG055407	chrX	135930163	135956141	-	0.0720128	-0.279246
NONHSAG028167	NONHSAG028167	chr2	73308332	73315456	-	0.0717658	-0.238452
NONHSAG032811	NONHSAG032811	chr21	38792627	38845017	+	0.0717517	0.114965
NONHSAG054389	NONHSAG054389	chrX	47428858	47429651	+	0.0715984	-0.3848
NONHSAG010857	NONHSAG010857	chr12	32944877	32945809	-	0.0715764	-0.390054
NONHSAG009780	NONHSAG009780	chr11	118618475	118620081	-	0.0715013	-0.315016
NONHSAG028443	NONHSAG028443	chr2	88038283	88038784	+	0.0712343	0.0290473
NONHSAG018722	NONHSAG018722	chr16	16387069	16388134	+	0.0711652	-0.44395
NONHSAG001120	NONHSAG001120	chr1	40026488	40030905	-	0.0708569	-0.416171
NONHSAG017974	NONHSAG017974	chr15	94785816	94821492	+	0.0706555	0.540689
NONHSAG036014	NONHSAG036014	chr3	127799804	127806654	-	0.0705593	-0.324613
NONHSAG029307	NONHSAG029307	chr2	132277518	132279139	+	0.0705561	-0.293117
NONHSAG021982	NONHSAG021982	chr17	43474571	43482068	-	0.0705008	0.333763
NONHSAG020143	NONHSAG020143	chr16	84103624	84115774	-	0.0704863	-0.656973
NONHSAG045161	NONHSAG045161	chr6	151757370	151766960	-	0.0704414	-0.287437
NONHSAG020752	NONHSAG020752	chr17	8049958	8050900	-	0.070252	-0.299868
NONHSAG053551	NONHSAG053551	chr9	131396974	131398342	-	0.0700993	-0.204502
NONHSAG013792	NONHSAG013792	chr13	76390922	76393634	+	0.0698813	-0.303935
NONHSAG020363	NONHSAG020363	chr16	89804903	89811416	-	0.069774	-0.216923
NONHSAG037579	NONHSAG037579	chr4	17492062	17494131	-	0.0692132	-0.232651
NONHSAG019691	NONHSAG019691	chr16	66648653	66655678	-	0.069174	-0.214102
NONHSAG016458	NONHSAG016458	chr15	32925026	32928497	+	0.0689856	-0.241253
NONHSAG012096	NONHSAG012096	chr12	102467967	102470778	-	0.0689353	-0.190808
NONHSAG022469	NONHSAG022469	chr17	61901443	61901955	-	0.0686473	-0.430831
NONHSAG024423	NONHSAG024423	chr19	2233963	2236238	-	0.068558	-0.206025
NONHSAG033273	NONHSAG033273	chr22	19503957	19508117	+	0.0684734	-0.307221
NONHSAG038412	NONHSAG038412	chr4	89671597	89680317	-	0.0683677	-0.0311701
NONHSAG053204	NONHSAG053204	chr9	114691529	114693588	+	0.0680585	-0.22977
NONHSAG038343	NONHSAG038343	chr4	84380773	84390888	+	0.0679105	-0.0781496
NONHSAG011381	NONHSAG011381	chr12	56743285	56748656	-	0.0678761	-0.335503
NONHSAG031594	NONHSAG031594	chr20	30748896	30753390	+	0.0677016	-0.489164
NONHSAG030566	NONHSAG030566	chr2	220094505	220099138	+	0.0673019	-0.226287
NONHSAG019544	NONHSAG019544	chr16	56875553	56880792	+	0.0672831	-0.209508
NONHSAG025170	NONHSAG025170	chr19	19312887	19313653	-	0.0672807	-0.0516619
NONHSAG020522	NONHSAG020522	chr17	2598999	2599767	-	0.0671407	-0.171951
NONHSAG027424	NONHSAG027424	chr2	32698060	32701349	+	0.0667869	0.355572
NONHSAG014842	NONHSAG014842	chr14	45710671	45711589	-	0.0663257	-0.0660953
NONHSAG032868	NONHSAG032868	chr21	40714241	40721270	-	0.06607	-0.295501
NONHSAG055604	NONHSAG055604	chrX	153764207	153775148	-	0.0658299	-0.43219
NONHSAG042379	NONHSAG042379	chr5	177305798	177348388	+	0.0658082	-0.29291
NONHSAG001663	NONHSAG001663	chr1	61872234	61928459	+	0.0656615	-0.0375123
NONHSAG039442	NONHSAG039442	chr4	183601525	183603069	+	0.0655508	-0.033719
NONHSAG014060	NONHSAG014060	chr13	100192765	100193990	+	0.0655048	-0.546517
NONHSAG022470	NONHSAG022470	chr17	61903432	61904466	-	0.0649362	-0.207713
NONHSAG022565	NONHSAG022565	chr17	65529021	65628537	+	0.064934	-0.509172
NONHSAG012028	NONHSAG012028	chr12	98937980	98941642	+	0.0648572	-0.295547
NONHSAG001253	NONHSAG001253	chr1	44440630	44442869	+	0.0647627	-0.554961
NONHSAG037609	NONHSAG037609	chr4	22394168	22415709	-	0.0647331	-0.53456
NONHSAG049936	NONHSAG049936	chr8	32785484	32902373	+	0.0643309	0.208953
NONHSAG041985	NONHSAG041985	chr5	151186316	151190915	+	0.0643017	-0.274294
NONHSAG008033	NONHSAG008033	chr11	34477696	34478511	+	0.0640463	-0.41736
NONHSAG019726	NONHSAG019726	chr16	67226430	67226963	+	0.0638901	-0.252389
NONHSAG055605	NONHSAG055605	chrX	153780206	153792583	+	0.0637922	-0.332935
NONHSAG055288	NONHSAG055288	chrX	128723566	128724610	+	0.063602	-0.321432
NONHSAG025718	NONHSAG025718	chr19	38655411	38673606	+	0.0633819	-0.373982
NONHSAG007780	NONHSAG007780	chr11	17809595	18017382	-	0.0632557	-0.273217
NONHSAG027802	NONHSAG027802	chr2	55646412	55648361	+	0.0629252	0.187102
NONHSAG021810	NONHSAG021810	chr17	40267711	40269507	-	0.0628558	-0.205284
NONHSAG016391	NONHSAG016391	chr15	30033226	30035233	-	0.0628324	-0.115914
NONHSAG022105	NONHSAG022105	chr17	47007752	47010680	-	0.0627154	-0.341878
NONHSAG054559	NONHSAG054559	chrX	53408599	53409567	-	0.0625318	-0.371363
NONHSAG005333	NONHSAG005333	chr10	17726784	17730156	+	0.0623926	0.157469
NONHSAG009803	NONHSAG009803	chr11	118949892	118952675	+	0.0623085	-0.234534
NONHSAG034704	NONHSAG034704	chr3	32525231	32529873	-	0.0622794	-0.564962
NONHSAG001169	NONHSAG001169	chr1	41223625	41232603	+	0.0621763	-0.257636
NONHSAG015691	NONHSAG015691	chr14	90863376	90866775	+	0.0619684	-0.408319
NONHSAG054551	NONHSAG054551	chrX	53226839	53227748	-	0.061956	-0.0954889
NONHSAG010541	NONHSAG010541	chr12	13044513	13066067	+	0.0617887	-0.584852
RP11-566E18.3	ENSG00000260804	chr2	217081768	217084915	+	0.0617279	-0.18659
NONHSAG055570	NONHSAG055570	chrX	153197520	153198435	-	0.0616983	-0.600468
NONHSAG032227	NONHSAG032227	chr20	60890152	60891378	-	0.0616816	-0.218158
NONHSAG013099	NONHSAG013099	chr13	28813694	28830676	+	0.0615885	-0.281563
NONHSAG034972	NONHSAG034972	chr3	47129674	47139941	-	0.061502	-0.0315877
NONHSAG015355	NONHSAG015355	chr14	71189244	71193302	-	0.061354	-0.369479
NONHSAG054720	NONHSAG054720	chrX	70503522	70520897	+	0.06096	-0.331021
NONHSAG053186	NONHSAG053186	chr9	113006299	113007396	-	0.0607956	-0.394093
NONHSAG048789	NONHSAG048789	chr7	129496813	129520816	-	0.0603019	-0.221372
NONHSAG036836	NONHSAG036836	chr3	183882435	183883266	+	0.0600265	-0.225669
NONHSAG022193	NONHSAG022193	chr17	48624541	48626263	+	0.0599893	-0.228811
NONHSAG025068	NONHSAG025068	chr19	17213228	17263484	+	0.0597363	-0.0489212
NONHSAG035056	NONHSAG035056	chr3	49069616	49070634	-	0.0593043	-0.246244
NONHSAG051417	NONHSAG051417	chr8	142165993	142176332	+	0.0593	-0.219436
NONHSAG010972	NONHSAG010972	chr12	46318730	46320493	-	0.059117	-0.277802
NONHSAG019323	NONHSAG019323	chr16	35036459	35037041	-	0.0588097	-0.29819
NONHSAG051817	NONHSAG051817	chr9	15470988	15474199	-	0.0586623	-0.319917
NONHSAG053332	NONHSAG053332	chr9	123151473	123163297	-	0.0585051	-0.250514
NONHSAG010393	NONHSAG010393	chr12	8145284	8169776	-	0.0579398	-0.0844962
NONHSAG020862	NONHSAG020862	chr17	12901766	12906042	-	0.0578129	-0.327316
NONHSAG018719	NONHSAG018719	chr16	16358912	16361169	+	0.057477	-0.540747
NONHSAG048208	NONHSAG048208	chr7	92268536	92271607	-	0.0572526	0.208107
NONHSAG019554	NONHSAG019554	chr16	57093095	57095916	+	0.0567342	0.0384431
NONHSAG002851	NONHSAG002851	chr1	150464466	150470073	+	0.056281	-0.109383
NONHSAG003928	NONHSAG003928	chr1	201435072	201435785	-	0.0560884	-0.387458
NONHSAG014366	NONHSAG014366	chr14	20868826	20872016	-	0.0560856	-0.332038
NONHSAG036254	NONHSAG036254	chr3	141622570	141644827	+	0.0559075	-0.711887
NONHSAG023679	NONHSAG023679	chr18	32711882	32720461	+	0.0559009	-0.416505
NONHSAG005726	NONHSAG005726	chr10	44140097	44141723	-	0.0557711	-0.363536
NONHSAG027617	NONHSAG027617	chr2	44175565	44190943	-	0.0555945	-0.028578
NONHSAG011532	NONHSAG011532	chr12	64889148	64889711	+	0.055279	-0.350163
NONHSAG042447	NONHSAG042447	chr5	179299416	179300135	-	0.0551268	-0.331887
NONHSAG006182	NONHSAG006182	chr10	74619753	74628564	+	0.0551248	-0.195819
NONHSAG008693	NONHSAG008693	chr11	65423179	65427633	-	0.0550491	-0.240547
NONHSAG027310	NONHSAG027310	chr2	27435045	27436301	+	0.0549271	-0.402148
NONHSAG003017	NONHSAG003017	chr1	154407486	154437790	+	0.0546142	-0.547729
NONHSAG050169	NONHSAG050169	chr8	48873509	48874709	+	0.054498	-0.151946
NONHSAG046786	NONHSAG046786	chr7	2284244	2287804	+	0.0543758	-0.170105
NONHSAG002913	NONHSAG002913	chr1	151316173	151317143	-	0.0541279	-0.0104982
NONHSAG028816	NONHSAG028816	chr2	105880848	105882690	-	0.0539952	-0.15328
NONHSAG030646	NONHSAG030646	chr2	223807660	223809354	+	0.0539651	-0.549479
NONHSAG009466	NONHSAG009466	chr11	102033187	102057417	+	0.0538294	-0.163789
NONHSAG000787	NONHSAG000787	chr1	27218269	27219052	-	0.0537725	-0.191311
NONHSAG026270	NONHSAG026270	chr19	50334100	50335672	+	0.0535745	-0.279323
NONHSAG025785	NONHSAG025785	chr19	39879482	39879838	-	0.0530776	-0.423669
NONHSAG053527	NONHSAG053527	chr9	131020824	131023502	-	0.05305	-0.21722
NONHSAG040057	NONHSAG040057	chr5	24283532	24322565	+	0.0530465	1.64989
NONHSAG022794	NONHSAG022794	chr17	73949330	73951670	-	0.0530232	0.331059
NONHSAG009543	NONHSAG009543	chr11	108029365	108032410	-	0.052942	-0.0821306
NONHSAG022847	NONHSAG022847	chr17	75097524	75098656	+	0.0525688	-0.0351479
NONHSAG004093	NONHSAG004093	chr1	206744620	206775807	-	0.0525392	-0.136578
NONHSAG048788	NONHSAG048788	chr7	129474818	129479581	-	0.0524376	-0.0870392
NONHSAG009044	NONHSAG009044	chr11	73724489	73744954	-	0.0523588	-0.388634
NONHSAG036674	NONHSAG036674	chr3	172063685	172070668	+	0.0523226	-0.17426
NONHSAG048560	NONHSAG048560	chr7	111509516	111512403	-	0.0523037	0.226432
NONHSAG003212	NONHSAG003212	chr1	160249966	160252309	-	0.0521199	-0.129961
NONHSAG023448	NONHSAG023448	chr18	13741619	13743073	+	0.0521159	-0.327633
NONHSAG009854	NONHSAG009854	chr11	120347709	120348282	+	0.0518205	-0.245561
NONHSAG047016	NONHSAG047016	chr7	17374534	17375699	+	0.0516094	0.0703579
NONHSAG003215	NONHSAG003215	chr1	160278720	160280312	-	0.0515538	-0.0676276
NONHSAG039153	NONHSAG039153	chr4	155460166	155461424	-	0.0514639	-0.253613
NONHSAG005108	NONHSAG005108	chr10	5680830	5683775	-	0.0513555	-0.409919
NONHSAG044276	NONHSAG044276	chr6	86227287	86246742	-	0.0513513	-0.503616
NONHSAG022689	NONHSAG022689	chr17	72199795	72206017	+	0.0513452	0.0257166
NONHSAG033798	NONHSAG033798	chr22	35719861	35734781	+	0.0509144	0.11202
NONHSAG025459	NONHSAG025459	chr19	33072096	33073732	+	0.0508198	-0.276076
NONHSAG017200	NONHSAG017200	chr15	65888103	65891203	-	0.0501748	-0.246783
NONHSAG001911	NONHSAG001911	chr1	81970784	81971981	+	0.0496125	-0.292543
NONHSAG019915	NONHSAG019915	chr16	72142196	72142777	+	0.0494542	-0.189076
NONHSAG047179	NONHSAG047179	chr7	26883649	26904204	-	0.0492671	-0.284259
NONHSAG017758	NONHSAG017758	chr15	86126141	86189148	+	0.0488932	0.143051
NONHSAG024429	NONHSAG024429	chr19	2321520	2324531	-	0.0488837	-0.352612
NONHSAG019761	NONHSAG019761	chr16	67697179	67700032	-	0.0483485	-0.148447
NONHSAG037809	NONHSAG037809	chr4	40351604	40356111	+	0.0482552	-0.0280959
NONHSAG018574	NONHSAG018574	chr16	10715085	10716242	-	0.0478817	0.512715
NONHSAG028762	NONHSAG028762	chr2	103332299	103334793	-	0.0478812	-0.606929
NONHSAG041027	NONHSAG041027	chr5	92929723	92930317	+	0.0477274	-0.204712
NONHSAG001250	NONHSAG001250	chr1	44432832	44433335	+	0.0472147	-0.248389
NONHSAG031684	NONHSAG031684	chr20	34213966	34215262	-	0.0470964	-0.308568
NONHSAG003138	NONHSAG003138	chr1	156713595	156722064	-	0.0470397	0.411983
NONHSAG023042	NONHSAG023042	chr17	79862512	79864705	-	0.046919	-0.287041
NONHSAG022186	NONHSAG022186	chr17	48559725	48560896	+	0.0469001	-0.0399943
NONHSAG015753	NONHSAG015753	chr14	93170621	93171250	-	0.0468621	-0.645355
NONHSAG040603	NONHSAG040603	chr5	68470753	68471373	+	0.0466616	-0.349333
NONHSAG019062	NONHSAG019062	chr16	30004788	30007384	-	0.0464854	-0.0623017
NONHSAG026124	NONHSAG026124	chr19	47996358	47999083	-	0.0464745	-0.200597
NONHSAG025770	NONHSAG025770	chr19	39421584	39422501	+	0.0464522	-0.382501
NONHSAG007647	NONHSAG007647	chr11	10818632	10823893	-	0.0463597	-0.244052
NONHSAG012192	NONHSAG012192	chr12	108147803	108154801	-	0.0459504	-0.138595
NONHSAG012357	NONHSAG012357	chr12	113730824	113733817	+	0.0456383	-0.658153
NONHSAG036637	NONHSAG036637	chr3	170112405	170115015	+	0.0455416	-0.155764
NONHSAG005246	NONHSAG005246	chr10	12214489	12215812	-	0.0454593	-0.300322
NONHSAG055191	NONHSAG055191	chrX	118722306	118725272	-	0.0454338	-0.239765
NONHSAG003109	NONHSAG003109	chr1	156170181	156180218	+	0.0451042	-0.448164
NONHSAG040410	NONHSAG040410	chr5	55237522	55247465	-	0.0445562	-0.302351
NONHSAG022289	NONHSAG022289	chr17	54969473	54981704	-	0.0445486	-0.0827647
NONHSAG051550	NONHSAG051550	chr8	145624610	145626380	-	0.0444845	-0.261228
NONHSAG049826	NONHSAG049826	chr8	27294972	27295509	+	0.044257	-0.432587
NONHSAG024424	NONHSAG024424	chr19	2243481	2245185	+	0.0440691	-0.181491
NONHSAG021821	NONHSAG021821	chr17	40474290	40477079	-	0.0439739	-0.071361
RP11-399K21.11	ENSG00000270087	chr10	77039484	77161004	-	0.0437495	-0.375629
NONHSAG024047	NONHSAG024047	chr18	60994971	60995552	-	0.0436364	-0.586011
NONHSAG041957	NONHSAG041957	chr5	150411611	150429464	-	0.0436242	-0.0883629
NONHSAG021709	NONHSAG021709	chr17	37884639	37886679	+	0.0435832	-0.615524
NONHSAG042018	NONHSAG042018	chr5	154306946	154311276	-	0.0433076	0.0353427
NONHSAG011112	NONHSAG011112	chr12	50152587	50156877	+	0.042907	-0.581724
NONHSAG036530	NONHSAG036530	chr3	160129810	160131371	+	0.0427862	-0.270732
NONHSAG019987	NONHSAG019987	chr16	74922109	74927838	-	0.0424434	-0.0964086
NONHSAG012258	NONHSAG012258	chr12	110474020	110475811	+	0.042433	-0.343279
NONHSAG030657	NONHSAG030657	chr2	224720433	224743405	-	0.0424241	-0.132104
NONHSAG018076	NONHSAG018076	chr15	100106133	100197736	+	0.0421192	0.259806
NONHSAG008532	NONHSAG008532	chr11	62439126	62439850	+	0.0415146	-0.071498
NONHSAG002457	NONHSAG002457	chr1	113471670	113498803	-	0.0414952	-0.270461
NONHSAG012809	NONHSAG012809	chr12	133147738	133153447	+	0.0414263	-0.206661
NONHSAG036502	NONHSAG036502	chr3	157827945	158187521	+	0.0411898	-0.0301763
NONHSAG024173	NONHSAG024173	chr18	72589154	72617894	+	0.0411774	-0.165156
NONHSAG024788	NONHSAG024788	chr19	10461209	10463932	-	0.0407788	-0.233773
NONHSAG031889	NONHSAG031889	chr20	45008558	45014804	-	0.0402276	-0.213404
NONHSAG002362	NONHSAG002362	chr1	110560117	110564667	+	0.0401	-0.0982324
NONHSAG006226	NONHSAG006226	chr10	75556129	75557208	+	0.0400631	-0.320155
NONHSAG036190	NONHSAG036190	chr3	137882191	137883045	-	0.0398424	-0.157591
NONHSAG011056	NONHSAG011056	chr12	49165526	49167807	-	0.039604	-0.480791
NONHSAG008231	NONHSAG008231	chr11	47279259	47282972	+	0.0394346	-0.247338
NONHSAG019995	NONHSAG019995	chr16	75174594	75175101	+	0.0392926	0.335954
NONHSAG038948	NONHSAG038948	chr4	140305990	140307701	+	0.0390202	-0.158115
NONHSAG055585	NONHSAG055585	chrX	153607701	153609803	+	0.0388289	-0.3996
NONHSAG028202	NONHSAG028202	chr2	74423831	74426149	-	0.0388263	0.536936
NONHSAG038943	NONHSAG038943	chr4	140211107	140222574	-	0.0387916	0.0241157
NONHSAG054455	NONHSAG054455	chrX	48933014	48934549	-	0.037466	0.0977315
[truncated: 7,514 more rows]

## Sheet: protein coding PCA
Gene name	Gene symbol	chromosome	transcription start	transcription stop	strand	PC1	PC2	comment
BIRC3	ENSG00000023445	chr11	102188215	102210134	+	-7.73707	20.0959
ACBD5	ENSG00000107897	chr10	27484146	27531059	+	-3.19161	7.64037
NDE1	ENSG00000072864	chr16	15737124	15820210	+	-2.90084	7.03194
SAE1	ENSG00000142230	chr19	47616531	47713886	-	-2.72075	6.20686
C1QTNF6	ENSG00000133466	chr22	37576207	37595425	+	-2.63934	6.07509
BECN1	ENSG00000126581	chr17	40962152	40985367	+	-2.63857	6.03601
PARK7	ENSG00000116288	chr1	8014351	8045565	+	-2.39579	5.32766
EME1	ENSG00000154920	chr17	48450581	48458844	+	-2.36554	5.29966
UBC	ENSG00000150991	chr12	125396150	125401914	+	-2.36082	5.39659
IPP	ENSG00000197429	chr1	46159996	46216322	+	-2.18483	4.85322
DNAJB11	ENSG00000090520	chr3	186285192	186315061	-	-2.12095	4.65746
TTC23	ENSG00000103852	chr15	99676528	99791428	-	-1.98586	4.39358
CAPG	ENSG00000042493	chr2	85621871	85645555	+	-1.96352	4.24132
RPRD2	ENSG00000163125	chr1	150335567	150449042	+	-1.96075	4.30487
C9orf72	ENSG00000147894	chr9	27546544	27573864	-	-1.91237	4.15484
S100A11	ENSG00000163191	chr1	152004982	152020383	-	-1.78705	3.74103
SOS1	ENSG00000115904	chr2	39208537	39351486	-	-1.77778	3.85227
MYBL1	ENSG00000185697	chr8	67474410	67526482	-	-1.7728	3.7611
PARS2	ENSG00000162396	chr1	55222571	55230187	+	-1.75369	3.61999
TTLL1	ENSG00000100271	chr22	43435522	43485434	+	-1.73259	3.58929
CSPP1	ENSG00000104218	chr8	67974661	68108498	-	-1.69231	3.63117
FAM156A	ENSG00000182646	chrX	52976462	53024651	-	-1.6878	3.42039
AGPAT1	ENSG00000204310	chr6	32135989	32145873	+	-1.67447	3.40929
TBL1X	ENSG00000101849	chrX	9431335	9687780	-	-1.64748	3.60662
BCL2L13	ENSG00000099968	chr22	18111621	18213388	+	-1.62444	3.30739
JADE2	ENSG00000043143	chr5	133860003	133918918	-	-1.62281	3.38621
PTDSS2	ENSG00000174915	chr11	448268	491393	+	-1.60542	3.25641
C2CD2L	ENSG00000172375	chr11	118972908	118989252	+	-1.53472	3.01202
HEXIM2	ENSG00000168517	chr17	43238067	43247407	+	-1.50136	3.0067
FOXL1	ENSG00000176678	chr16	86609974	86615303	+	-1.4945	3.03031
ESR2	ENSG00000140009	chr14	64550950	64804830	-	-1.49375	2.98233
C1QTNF1-AS1	ENSG00000265096	chr17	77015291	77023737	+	-1.47309	3.11679
MEIS1	ENSG00000143995	chr2	66660584	66801001	-	-1.45387	2.9428
RAD51B	ENSG00000182185	chr14	68286496	69196935	-	-1.45078	3.62018
APBB2	ENSG00000163697	chr4	40812044	41218731	-	-1.44721	2.97362
RFX2	ENSG00000087903	chr19	5993175	6199583	-	-1.44234	2.79443
UFC1	ENSG00000143222	chr1	161122566	161128646	-	-1.4269	2.69201
INVS	ENSG00000119509	chr9	102861538	103063282	-	-1.39594	2.87256
ANKRD13B	ENSG00000198720	chr17	27916787	27941779	-	-1.39277	2.7946
CDC42SE1	ENSG00000197622	chr1	151023447	151042801	+	-1.39169	2.70079
ZNF7	ENSG00000147789	chr8	146052849	146072894	-	-1.3861	2.779
ANKRD34A	ENSG00000181039	chr1	145470508	145475646	-	-1.35881	2.55732
PTPN14	ENSG00000152104	chr1	214522039	214725792	-	-1.35404	2.76134
C14orf93	ENSG00000100802	chr14	23456110	23479375	+	-1.33665	2.5273
C6orf99	ENSG00000203711	chr6	159290971	159331385	+	-1.32831	2.60039
CCDC125	ENSG00000183323	chr5	68576002	68628636	+	-1.29311	2.43673
TPM2	ENSG00000198467	chr9	35681989	35691017	-	-1.26605	2.60789
MID1IP1	ENSG00000165175	chrX	38660685	38665790	+	-1.26004	2.30764
CEBPZ-AS1	ENSG00000218739	chr2	37423631	37443336	+	-1.25764	2.27144
RFESD	ENSG00000175449	chr5	94982458	95020477	+	-1.24685	2.35478
ZFP36L1	ENSG00000185650	chr14	69254377	69263190	-	-1.24672	2.25486
FAM160B2	ENSG00000158863	chr8	21946670	21962409	+	-1.23272	2.35293
PSKH1	ENSG00000159792	chr16	67927175	67963581	+	-1.20884	2.4305
WDR82	ENSG00000164091	chr3	52288437	52322036	-	-1.19679	2.14434
ACOX3	ENSG00000087008	chr4	8368009	8442450	-	-1.1961	2.1633
TMEM39A	ENSG00000176142	chr3	119148347	119187677	-	-1.19205	2.23986
SH3BP5L	ENSG00000175137	chr1	249104648	249120832	+	-1.19112	2.44454
ZNF263	ENSG00000006194	chr16	3313743	3351401	-	-1.18721	2.18496
TMEM9	ENSG00000116857	chr1	201103900	201140702	-	-1.18195	2.12719
SEC61G	ENSG00000132432	chr7	54819943	54827667	-	-1.17318	2.42302
WWP2	ENSG00000198373	chr16	69796209	69975644	-	-1.17024	2.34147
HCG27	ENSG00000206344	chr6	31165537	31171745	+	-1.16563	2.13933
PRPSAP1	ENSG00000161542	chr17	74305567	74380602	-	-1.15603	1.99984
HMOX2	ENSG00000103415	chr16	4524691	4560348	-	-1.15268	2.0211
SDSL	ENSG00000139410	chr12	113860042	113876081	-	-1.14274	2.22546
THNSL1	ENSG00000185875	chr10	25305587	25315593	-	-1.13773	2.24665
SCAPER	ENSG00000140386	chr15	76640526	77197785	+	-1.13315	2.22126
ATN1	ENSG00000111676	chr12	7033626	7051484	-	-1.12166	1.91518
SLC25A21-AS1	ENSG00000258708	chr14	37641093	37643016	-	-1.1212	1.93062
ANXA2R	ENSG00000177721	chr5	43039335	43043272	-	-1.10398	1.85614
GPRC5A	ENSG00000013588	chr12	13043716	13070871	-	-1.09769	2.14663
ZNF131	ENSG00000172262	chr5	43065278	43192123	+	-1.09662	1.84773
ANAPC5	ENSG00000089053	chr12	121746048	121837699	+	-1.09513	1.86205
STX17	ENSG00000136874	chr9	102668915	102732618	+	-1.09387	2.02512
ZCCHC10	ENSG00000155329	chr5	132332677	132362296	-	-1.09343	2.29786
POU2F3	ENSG00000137709	chr11	120107349	120190653	-	-1.08874	2.23289
AHNAK	ENSG00000124942	chr11	62201016	62323707	+	-1.07466	2.43609
SYT12	ENSG00000173227	chr11	66774249	66818334	-	-1.06672	1.7965
EIF4ENIF1	ENSG00000184708	chr22	31832963	31892094	-	-1.0663	1.82338
TXNIP	ENSG00000117289	chr1	145438469	145442635	+	-1.06399	2.13204
ZNF692	ENSG00000171163	chr1	249144205	249153343	+	-1.06252	1.80642
RCBTB2	ENSG00000136161	chr13	49063095	49107369	-	-1.05641	1.76206
MRPL48	ENSG00000175581	chr11	73498361	73576178	-	-1.05628	1.70932
SLC39A1	ENSG00000143570	chr1	153931575	153940188	-	-1.05435	1.7547
SOCS2	ENSG00000120833	chr12	93963590	93977263	+	-1.04944	1.6939
C20orf196	ENSG00000171984	chr20	5731039	5844558	-	-1.04649	2.1784
NSUN4	ENSG00000117481	chr1	46805849	46830824	+	-1.0343	2.18852
AAAS	ENSG00000094914	chr12	53701240	53718648	-	-1.03077	1.66338
WDR18	ENSG00000065268	chr19	983174	994569	-	-1.02788	1.68691
EFCAB2	ENSG00000203666	chr1	245133007	245290466	-	-1.02055	1.91029
SLC48A1	ENSG00000211584	chr12	48147699	48176536	-	-1.02008	1.93773
ZNF398	ENSG00000197024	chr7	148823508	148880116	+	-1.01227	1.63359
METTL21A	ENSG00000144401	chr2	208445355	208490652	-	-1.0054	1.59534
CSNK1E	ENSG00000213923	chr22	38686697	38794527	-	-1.0008	1.69992
CD70	ENSG00000125726	chr19	6583194	6604114	+	-0.998599	1.59793
EPN2	ENSG00000072134	chr17	19118928	19240028	-	-0.998314	1.6474
BCL3	ENSG00000069399	chr19	45250962	45263301	-	-0.987454	1.97723
FUBP3	ENSG00000107164	chr9	133454352	133513739	-	-0.987431	1.58815
PARN	ENSG00000140694	chr16	14529558	14726585	-	-0.976581	1.65948
CGGBP1	ENSG00000163320	chr3	88101094	88199035	+	-0.976513	1.74732
NGLY1	ENSG00000151092	chr3	25760435	25831530	+	-0.964068	1.57785
ZNF217	ENSG00000171940	chr20	52183604	52226446	-	-0.952806	1.58255
FAM172A	ENSG00000113391	chr5	92953775	93447404	+	-0.952772	1.46262
TOE1	ENSG00000132773	chr1	45805342	45809647	+	-0.949861	1.47415
EEF1A1	ENSG00000156508	chr6	74225473	74233520	+	-0.93696	1.60603
LBR	ENSG00000143815	chr1	225589204	225616627	+	-0.931133	1.49386
HMGB2	ENSG00000164104	chr4	174252846	174256276	-	-0.927209	1.38693
KANSL2	ENSG00000139620	chr12	49047184	49076021	-	-0.922099	1.47072
TTC7A	ENSG00000068724	chr2	47143296	47303276	+	-0.912204	1.40081
DDR2	ENSG00000162733	chr1	162601163	162757190	+	-0.910159	1.49785
LSM5	ENSG00000106355	chr7	32524951	32534895	-	-0.903405	1.31917
ALDH3A2	ENSG00000072210	chr17	19551449	19580911	+	-0.898337	1.33026
TMEM194A	ENSG00000166881	chr12	57449426	57481846	-	-0.890869	1.34462
GPBP1L1	ENSG00000159592	chr1	46092976	46153785	+	-0.890348	1.3274
UIMC1	ENSG00000087206	chr5	176332006	176449634	+	-0.889565	1.33312
NINL	ENSG00000101004	chr20	25433341	25566153	+	-0.888863	1.39474
LYRM5	ENSG00000205707	chr12	25348150	25362579	-	-0.8887	1.37267
TUBG2	ENSG00000037042	chr17	40811323	40819024	-	-0.884568	1.2608
ZSCAN25	ENSG00000197037	chr7	99214569	99230030	-	-0.881747	1.29938
ALDH3B1	ENSG00000006534	chr11	67776048	67796744	-	-0.877607	1.52684
USP48	ENSG00000090686	chr1	22004791	22110099	-	-0.875849	1.30275
FAM126B	ENSG00000155744	chr2	201838441	201936394	-	-0.87317	1.34142
CXorf24	ENSG00000196741	chrX	47342970	47344207	+	-0.86723	1.33639
USP40	ENSG00000085982	chr2	234384166	234475428	+	-0.866979	1.34938
KIF27	ENSG00000165115	chr9	86451613	86536342	+	-0.86555	1.47454
TLE6	ENSG00000104953	chr19	2977444	2995177	-	-0.865208	1.75547
ADARB1	ENSG00000197381	chr21	46493768	46646478	-	-0.864817	1.30731
NMNAT1	ENSG00000173614	chr1	10003486	10045559	+	-0.864684	1.25487
MEIG1	ENSG00000197889	chr10	15001438	15030049	-	-0.864356	1.86481
ZNF721	ENSG00000182903	chr4	419604	492945	+	-0.857536	1.22518
AC010336.1	ENSG00000214248	chr19	7963689	7968427	+	-0.856149	1.65573
FIS1	ENSG00000214253	chr7	100882739	100895597	+	-0.852821	1.14435
ZBTB26	ENSG00000171448	chr9	125677845	125693779	+	-0.848736	1.16788
ZNF717	ENSG00000227124	chr3	75758794	75834734	+	-0.847314	1.25098
KANK1	ENSG00000107104	chr9	470291	746105	+	-0.844859	1.30627
FBXL5	ENSG00000118564	chr4	15606162	15683302	-	-0.844729	1.23629
PHYH	ENSG00000107537	chr10	13319796	13344412	+	-0.83939	1.13481
ATP5A1	ENSG00000152234	chr18	43664110	43684300	-	-0.837765	1.19447
TDRD3	ENSG00000083544	chr13	60970591	61148012	-	-0.832127	1.41549
PLEKHG4	ENSG00000196155	chr16	67311413	67323402	-	-0.829509	1.13082
METAP1D	ENSG00000172878	chr2	172864490	172947158	-	-0.827324	1.16302
TIRAP	ENSG00000150455	chr11	126152960	126168740	+	-0.825909	1.13041
ERMARD	ENSG00000130023	chr6	170151718	170181680	-	-0.823372	1.17617
ZNF138	ENSG00000197008	chr7	64254766	64294054	+	-0.823023	1.33724
PPP2R3B	ENSG00000167393	chrX	294698	347690	-	-0.82074	1.52222
DNAAF2	ENSG00000165506	chr14	50091892	50101948	-	-0.817994	1.66311
CDC25C	ENSG00000158402	chr5	137620954	137674044	+	-0.817717	1.10027
FAM174B	ENSG00000185442	chr15	93160673	93353114	-	-0.816427	1.22521
SZRD1	ENSG00000055070	chr1	16679070	16724640	+	-0.813279	1.2951
POLI	ENSG00000101751	chr18	51795774	51847636	-	-0.80734	1.12043
DCAF4	ENSG00000119599	chr14	73393040	73426411	+	-0.804725	1.0761
MANBAL	ENSG00000101363	chr20	35918041	35945663	-	-0.803708	1.0312
NOXA1	ENSG00000188747	chr9	140317802	140328858	+	-0.801446	1.45017
DNASE1	ENSG00000213918	chr16	3661729	3730144	-	-0.801185	1.11364
WDR31	ENSG00000148225	chr9	116075502	116102578	-	-0.799722	1.12314
KCTD15	ENSG00000153885	chr19	34286838	34306668	+	-0.797222	1.1078
IER2	ENSG00000160888	chr19	13261229	13265722	+	-0.797204	1.18491
EMP3	ENSG00000142227	chr19	48824766	48833810	+	-0.796152	1.42356
CDR2	ENSG00000140743	chr16	22357257	22448486	+	-0.790035	1.02638
EBAG9	ENSG00000147654	chr8	110551940	110578225	+	-0.787823	1.23343
C15orf52	ENSG00000188549	chr15	40623653	40633168	-	-0.786487	1.0962
ENTPD5	ENSG00000187097	chr14	74424713	74486102	-	-0.777621	1.03753
TLCD1	ENSG00000160606	chr17	27051366	27054953	+	-0.776996	0.995725
ZNF283	ENSG00000167637	chr19	44331444	44353307	+	-0.775248	1.07684
WNT9A	ENSG00000143816	chr1	228106357	228135599	-	-0.770806	1.02979
C2orf43	ENSG00000118961	chr2	20883788	21022882	-	-0.766682	1.10556
TIGD1	ENSG00000221944	chr2	233412779	233415226	+	-0.765877	1.00404
IQCG	ENSG00000114473	chr3	197615946	197687013	-	-0.764451	0.95554
POLK	ENSG00000122008	chr5	74807581	74896969	-	-0.75946	1.2159
RGS5	ENSG00000143248	chr1	163080911	163291577	-	-0.756588	0.965892
SIRT5	ENSG00000124523	chr6	13574816	13614790	-	-0.754294	0.916759
ZBTB14	ENSG00000198081	chr18	5289018	5297052	-	-0.753413	0.938016
PIGA	ENSG00000165195	chrX	15337573	15353676	-	-0.751584	0.967934
MYO19	ENSG00000141140	chr17	34851477	34899284	-	-0.751287	0.9489
NCOA7	ENSG00000111912	chr6	126102307	126252266	-	-0.750947	0.99813
ITPA	ENSG00000125877	chr20	3189514	3204516	+	-0.750779	0.913589
MSANTD2	ENSG00000120458	chr11	124636394	124670569	-	-0.750111	0.958429
ZNF239	ENSG00000196793	chr10	44051792	44070066	+	-0.743011	0.944304
PNRC2	ENSG00000189266	chr1	24285599	24289952	-	-0.738879	1.35886
SPATS2L	ENSG00000196141	chr2	201170604	201346986	+	-0.738317	0.879866
ZNF236	ENSG00000130856	chr18	74534563	74682683	+	-0.737655	1.10159
TTC12	ENSG00000149292	chr11	113185251	113254266	+	-0.737211	0.881992
CAPZA1	ENSG00000116489	chr1	113161795	113214241	+	-0.736406	0.967412
GPR39	ENSG00000183840	chr2	133174147	133404132	+	-0.734276	1.67706
APOBEC3B	ENSG00000179750	chr22	39378352	39388809	+	-0.733698	0.934218
LINC00346	ENSG00000255874	chr13	111521578	111522162	+	-0.731592	1.33146
XRCC2	ENSG00000196584	chr7	152341864	152373250	-	-0.73009	0.928532
WDR89	ENSG00000140006	chr14	64063757	64108579	-	-0.729185	0.890006
SLC25A53	ENSG00000176274	chrX	103343898	103401708	+	-0.727548	0.870243
ZNF837	ENSG00000152475	chr19	58878985	58892427	+	-0.727084	1.03436
IMPACT	ENSG00000154059	chr18	22006580	22033499	+	-0.723086	0.998399
FAM86C1	ENSG00000158483	chr11	71498556	71512282	+	-0.723027	0.976276
ZNF202	ENSG00000166261	chr11	123594885	123612383	+	-0.719876	0.948731
CCDC130	ENSG00000104957	chr19	13842574	13874110	+	-0.718682	0.881982
H6PD	ENSG00000049239	chr1	9294834	9331396	-	-0.716814	1.11739
ARMC5	ENSG00000140691	chr16	31469401	31478487	-	-0.71522	1.29096
C1ORF220	ENSG00000184909	chr1	178511950	178517579	-	-0.714656	0.904359
CDK19	ENSG00000155111	chr6	110931181	111137161	-	-0.714449	0.936672
MED21	ENSG00000152944	chr12	27175479	27219276	-	-0.713792	1.00529
CTDSP1	ENSG00000144579	chr2	219262979	219270664	+	-0.711139	1.45961
CASC10	ENSG00000204682	chr10	21781587	21786191	-	-0.711108	0.791759
FAM109B	ENSG00000177096	chr22	42470255	42475445	+	-0.708946	0.921668
SMEK2	ENSG00000138041	chr2	55774428	55846015	-	-0.708433	0.861734
RPL6	ENSG00000089009	chr12	112842994	112856642	+	-0.707577	0.793144
TMEM99	ENSG00000167920	chr17	38975358	38992522	-	-0.698519	0.769276
PPP1R9A	ENSG00000158528	chr7	94536514	94925727	-	-0.697671	1.16687
ZNF397	ENSG00000186812	chr18	32820994	32847097	-	-0.696914	1.13416
ZNF789	ENSG00000198556	chr7	99070464	99101273	-	-0.696125	0.805082
PHF21A	ENSG00000135365	chr11	45950871	46142985	+	-0.695098	1.33815
KRCC1	ENSG00000172086	chr2	88326724	88355248	+	-0.694238	1.01969
PICALM	ENSG00000073921	chr11	85668727	85780924	-	-0.694154	0.807047
TMCO4	ENSG00000162542	chr1	20008706	20126438	+	-0.694115	1.28487
ZNF519	ENSG00000175322	chr18	14057456	14132489	+	-0.692871	0.851108
C2orf48	ENSG00000163009	chr2	10281509	10351851	+	-0.69089	0.872252
DENND1B	ENSG00000213047	chr1	197473878	197744826	+	-0.690053	1.3723
ACACA	ENSG00000132142	chr17	35441923	35766909	+	-0.686837	1.05131
EIF3L	ENSG00000100129	chr22	38244875	38285414	+	-0.685481	0.7103
RNF19A	ENSG00000034677	chr8	101269288	101348446	+	-0.685294	0.849352
ZNF821	ENSG00000102984	chr16	71893583	71929239	+	-0.682697	0.770602
ZNF480	ENSG00000198464	chr19	52800430	52829175	-	-0.681838	0.758637
RMND1	ENSG00000155906	chr6	151725989	151773259	-	-0.676212	0.992883
SLC16A5	ENSG00000170190	chr17	73083822	73102257	+	-0.674796	0.960518
GTF2E1	ENSG00000153767	chr3	120461484	120501916	-	-0.672056	0.791618
DDIT3	ENSG00000175197	chr12	57910371	57914300	+	-0.67192	0.761569
GLI1	ENSG00000111087	chr12	57853918	57866045	-	-0.66846	0.678386
MIIP	ENSG00000116691	chr1	12079523	12092102	-	-0.665392	0.816339
ZNF280C	ENSG00000056277	chrX	129336685	129402873	-	-0.662249	0.999919
OBFC1	ENSG00000107960	chr10	105642300	105677963	+	-0.662001	1.07406
ZNF708	ENSG00000182141	chr19	21473962	21512227	-	-0.661896	0.804255
ZNF862	ENSG00000106479	chr7	149535456	149564568	-	-0.659662	0.770755
COPZ1	ENSG00000111481	chr12	54694986	54745633	+	-0.657985	0.76707
C12orf66	ENSG00000174206	chr12	64580096	64616076	+	-0.657844	0.935319
PPCDC	ENSG00000138621	chr15	75315896	75409803	+	-0.657733	0.871704
UPP1	ENSG00000183696	chr7	48128225	48148330	-	-0.657096	0.660201
ZNF2	ENSG00000163067	chr2	95831177	95850065	+	-0.655924	0.696034
CLYBL	ENSG00000125246	chr13	100258919	100549387	-	-0.655389	0.926363
RAP2C	ENSG00000123728	chrX	131337053	131353471	-	-0.654614	0.650535
MTHFSD	ENSG00000103248	chr16	86563782	86588841	+	-0.65454	0.677073
SUPT20H	ENSG00000102710	chr13	37583449	37633850	-	-0.654514	0.695449
ELOVL6	ENSG00000170522	chr4	110967002	111120355	-	-0.654332	0.687408
C6orf195	ENSG00000164385	chr6	2622147	2634837	+	-0.652148	1.03063
RNF44	ENSG00000146083	chr5	175953698	175965026	+	-0.651637	0.726511
UBTF	ENSG00000108312	chr17	42282401	42298994	-	-0.65138	1.0488
SP3	ENSG00000172845	chr2	174771187	174830430	-	-0.65056	1.47089
NR4A2	ENSG00000153234	chr2	157180944	157198860	+	-0.646774	0.723496
R3HCC1L	ENSG00000166024	chr10	99894387	100004654	+	-0.646448	1.10812
C21orf58	ENSG00000160298	chr21	47720095	47743789	-	-0.644911	0.83836
HEMK1	ENSG00000114735	chr3	50606583	50622366	-	-0.644375	0.641454
SFR1	ENSG00000156384	chr10	105881816	105886143	-	-0.643713	0.640355
YOD1	ENSG00000180667	chr1	207217194	207226325	-	-0.641648	0.710125
METAP2	ENSG00000111142	chr12	95867296	95909615	+	-0.640383	0.628902
UBE2D3	ENSG00000109332	chr4	103715540	103790053	-	-0.63822	0.689967
CEP57	ENSG00000166037	chr11	95523129	95565857	+	-0.635978	0.683145
ZNF181	ENSG00000197841	chr19	35225060	35233777	+	-0.633578	0.844258
BBS10	ENSG00000179941	chr12	76738254	76742222	+	-0.633237	0.698734
MKRN3	ENSG00000179455	chr15	23810454	23873064	-	-0.632894	0.599477
LENG8	ENSG00000167615	chr19	54960065	54973217	+	-0.63217	0.60962
LYPLAL1	ENSG00000143353	chr1	219347186	219386207	+	-0.631725	0.718535
PLOD2	ENSG00000152952	chr3	145787227	145881440	+	-0.629562	0.623997
CCDC82	ENSG00000149231	chr11	96085933	96123087	+	-0.627956	0.665906
ZNF687	ENSG00000143373	chr1	151254094	151264656	+	-0.627474	0.848126
ZNF133	ENSG00000125846	chr20	18269121	18297640	+	-0.624794	0.590581
FER	ENSG00000151422	chr5	108083523	108532542	+	-0.624291	0.977829
POLR2B	ENSG00000047315	chr4	57843888	57897334	+	-0.623886	0.742525
FBXO41	ENSG00000163013	chr2	73481810	73511559	-	-0.623777	0.64252
NUDT13	ENSG00000166321	chr10	74870217	74891586	-	-0.623326	0.773013
LURAP1L	ENSG00000153714	chr9	12775020	12822130	-	-0.622514	0.784832
RBM15	ENSG00000162775	chr1	110881128	110889299	-	-0.621435	0.725197
DNAJC27	ENSG00000115137	chr2	25166505	25194963	-	-0.621096	0.690386
DEPDC5	ENSG00000100150	chr22	32149944	32303012	+	-0.618058	0.882177
ARHGEF3	ENSG00000163947	chr3	56761446	57113357	-	-0.617446	0.636074
HECTD2	ENSG00000165338	chr10	93170096	93274586	+	-0.616622	0.65981
ZNF226	ENSG00000167380	chr19	44669226	44682534	-	-0.616322	0.541145
CACYBP	ENSG00000116161	chr1	174968300	174980851	-	-0.612615	0.63139
GMEB2	ENSG00000101216	chr20	62218955	62258394	+	-0.611667	0.77423
NFE2L2	ENSG00000116044	chr2	178092323	178257425	+	-0.610516	0.566205
AHSA2	ENSG00000173209	chr2	61404553	61418338	+	-0.609504	0.532093
CDPF1	ENSG00000205643	chr22	46639908	46646576	-	-0.608883	0.530709
ATXN3	ENSG00000066427	chr14	92524896	92572965	+	-0.608178	0.594343
PPP1R12B	ENSG00000077157	chr1	202317827	202561834	+	-0.607787	0.777721
ACAT2	ENSG00000120437	chr6	160181360	160200144	-	-0.60756	0.502793
PGBD4	ENSG00000182405	chr15	34394274	34396591	-	-0.607036	0.796969
AC004381.6	ENSG00000005189	chr16	20817751	20860987	+	-0.606471	0.874127
MYC	ENSG00000136997	chr8	128747680	128753674	-	-0.602361	1.29549
THRB	ENSG00000151090	chr3	24158651	24536773	+	-0.601398	0.711382
C9orf163	ENSG00000196366	chr9	139377947	139380518	+	-0.601038	0.529295
DDX3X	ENSG00000215301	chrX	41192651	41223725	+	-0.600737	0.921917
EML6	ENSG00000214595	chr2	54950636	55199157	-	-0.598979	0.573216
NFKB2	ENSG00000077150	chr10	104153867	104162281	+	-0.598736	1.83697
TRNT1	ENSG00000072756	chr3	3168600	3192563	-	-0.597501	0.536745
WDR60	ENSG00000126870	chr7	158649269	158749438	+	-0.597223	0.608396
STIM2	ENSG00000109689	chr4	26859300	27027003	-	-0.596216	0.510228
ALDOA	ENSG00000149925	chr16	30064411	30081778	-	-0.595889	0.892414
ZKSCAN1	ENSG00000106261	chr7	99613204	99639312	+	-0.595867	0.63739
FOXP1	ENSG00000114861	chr3	71003844	71633140	+	-0.594255	0.764767
MYLIP	ENSG00000007944	chr6	16129356	16148479	+	-0.593712	0.756609
FYTTD1	ENSG00000122068	chr3	197464050	197514467	-	-0.593057	0.537636
FAN1	ENSG00000198690	chr15	31196055	31235311	+	-0.592708	0.648216
ZNF101	ENSG00000181896	chr19	19779605	19794318	+	-0.590656	0.721638
SLITRK5	ENSG00000165300	chr13	88324870	88331871	+	-0.590522	0.499029
WDR5B	ENSG00000196981	chr3	122130715	122134882	+	-0.590099	0.565997
DCLK2	ENSG00000170390	chr4	150999426	151178609	-	-0.589357	1.16463
ASNS	ENSG00000070669	chr7	97481430	97501854	-	-0.589239	0.534839
CTIF	ENSG00000134030	chr18	46065417	46389588	-	-0.587981	0.688199
TRIM16L	ENSG00000108448	chr17	18601311	18639431	+	-0.586979	0.873402
ZNF165	ENSG00000197279	chr6	28048753	28057341	-	-0.58668	0.481971
ZNF566	ENSG00000186017	chr19	36936021	36980804	-	-0.586573	0.550994
KIAA1671	ENSG00000197077	chr22	25348697	25593415	+	-0.586573	0.704523
RWDD2B	ENSG00000156253	chr21	30376705	30391699	+	-0.581643	0.771128
ZNF18	ENSG00000154957	chr17	11880756	11900827	+	-0.581446	0.510596
ZKSCAN3	ENSG00000189298	chr6	28317691	28336947	+	-0.58125	0.502541
ZFP62	ENSG00000196670	chr5	180274611	180288286	+	-0.580332	0.492777
TASP1	ENSG00000089123	chr20	13246709	13619587	-	-0.577724	0.744857
PTMA	ENSG00000187514	chr2	232571605	232578251	-	-0.577128	0.425273
MIER2	ENSG00000105556	chr19	305575	344798	+	-0.576705	0.837836
ZNF594	ENSG00000180626	chr17	5082831	5095178	-	-0.576418	0.578516
ADCK5	ENSG00000173137	chr8	145596790	145618457	-	-0.575822	0.482033
MCM9	ENSG00000111877	chr6	119134605	119256327	+	-0.57446	0.498879
SAMD11	ENSG00000187634	chr1	860260	879955	-	-0.573781	0.447228
TFAP2A	ENSG00000137203	chr6	10393419	10419892	-	-0.572748	0.492487
TMEM9B	ENSG00000175348	chr11	8968841	8986558	-	-0.57265	0.446144
GLCE	ENSG00000138604	chr15	69452923	69564556	+	-0.571995	0.680343
RPL3	ENSG00000100316	chr22	39708887	39716394	+	-0.57178	0.743754
ZBED3	ENSG00000132846	chr5	76367897	76383148	+	-0.57168	0.890282
NISCH	ENSG00000010322	chr3	52489134	52527087	-	-0.571393	0.52361
WDR4	ENSG00000160193	chr21	44263204	44299678	-	-0.570687	0.533838
NAPEPLD	ENSG00000161048	chr7	102740223	102790007	+	-0.569577	0.795919
ZNF136	ENSG00000196646	chr19	12273879	12300064	+	-0.569324	0.510438
RPN2	ENSG00000118705	chr20	35806813	35870022	-	-0.565927	0.456363
DGKA	ENSG00000065357	chr12	56321103	56347811	+	-0.564837	0.530147
BLM	ENSG00000197299	chr15	91260558	91358859	-	-0.564691	0.575931
RBM43	ENSG00000184898	chr2	152104454	152118393	+	-0.56428	0.457448
SDHC	ENSG00000143252	chr1	161284047	161332984	-	-0.564153	0.425853
CBX8	ENSG00000141570	chr17	77765931	77775482	+	-0.562648	0.380413
SKA2	ENSG00000182628	chr17	57187312	57232630	-	-0.561401	0.576826
RPL23A	ENSG00000198242	chr17	27046411	27051377	-	-0.560915	0.815111
CTTNBP2NL	ENSG00000143079	chr1	112938803	113006078	-	-0.558672	0.446034
ZNF430	ENSG00000118620	chr19	21203426	21242856	-	-0.557104	0.730789
RPAP1	ENSG00000103932	chr15	41809374	41836467	-	-0.556495	0.408922
PRPF40B	ENSG00000110844	chr12	49962001	50038449	+	-0.555127	0.441754
LOH12CR1	ENSG00000165714	chr12	12510013	12619840	-	-0.55446	0.73348
MYNN	ENSG00000085274	chr3	169490619	169507504	-	-0.552858	0.452894
ZNF337	ENSG00000130684	chr20	25654851	25677477	-	-0.550966	0.387595
ETAA1	ENSG00000143971	chr2	67624451	67637677	-	-0.550813	0.590128
PRCC	ENSG00000143294	chr1	156720402	156770607	+	-0.550311	0.388775
ALG6	ENSG00000088035	chr1	63833261	63904233	+	-0.549517	0.60029
TMEM143	ENSG00000161558	chr19	48835613	48867494	+	-0.549197	0.487448
NUDC	ENSG00000090273	chr1	27226729	27273353	+	-0.548957	0.336642
MEGF8	ENSG00000105429	chr19	42829761	42882921	-	-0.547999	0.769922
MRPL40	ENSG00000185608	chr22	19419425	19423598	+	-0.547912	0.340625
TSEN2	ENSG00000154743	chr3	12525931	12581122	-	-0.547698	0.488541
PTPN21	ENSG00000070778	chr14	88932122	89021077	+	-0.547648	0.431489
NFIL3	ENSG00000165030	chr9	94171327	94186144	+	-0.547	0.345349
FOXP2	ENSG00000128573	chr7	113726382	114333827	-	-0.545073	1.10378
ABCA5	ENSG00000154265	chr17	67240452	67323385	+	-0.543905	0.602892
ZBTB5	ENSG00000168795	chr9	37438111	37465396	-	-0.543432	0.438826
FAM178A	ENSG00000119906	chr10	102672326	102724893	-	-0.542487	0.459105
EPC1	ENSG00000120616	chr10	32556679	32667726	+	-0.542339	0.431403
CPEB2	ENSG00000137449	chr4	15004298	15071777	+	-0.542163	0.690251
TBCEL	ENSG00000154114	chr11	120894781	120961484	+	-0.541837	0.484516
FAM227A	ENSG00000184949	chr22	38974125	39052634	-	-0.540613	0.411434
BCOR	ENSG00000183337	chrX	39909068	40036582	-	-0.540338	0.443657
MTRF1	ENSG00000120662	chr13	41790505	41837742	-	-0.540227	0.387858
FAAH2	ENSG00000165591	chrX	57313139	57515629	+	-0.539846	0.548718
PHC3	ENSG00000173889	chr3	169804520	169899537	+	-0.53863	0.490058
ZDHHC4	ENSG00000136247	chr7	6617065	6629005	+	-0.538559	0.79415
IL15	ENSG00000164136	chr4	142557752	142655140	+	-0.536098	0.774669
ADAM15	ENSG00000143537	chr1	155023042	155035252	+	-0.535834	1.07664
NCOA2	ENSG00000140396	chr8	71021997	71316040	+	-0.535701	0.614009
STK16	ENSG00000115661	chr2	220110177	220115059	-	-0.534438	0.740409
PCYOX1	ENSG00000116005	chr2	70484518	70508323	-	-0.534401	0.373619
ORAOV1	ENSG00000149716	chr11	69467844	69490184	-	-0.534206	0.381621
WDR5	ENSG00000196363	chr9	137000487	137025093	+	-0.533556	0.707139
ACOT2	ENSG00000119673	chr14	74034324	74042357	+	-0.532205	0.317008
GTF3C2	ENSG00000115207	chr2	27548716	27579868	+	-0.532109	1.41657
TTC39C	ENSG00000168234	chr18	21572737	21715574	-	-0.531077	0.46869
NUDT2	ENSG00000164978	chr9	34329504	34343709	-	-0.529745	0.433049
RHOBTB2	ENSG00000008853	chr8	22844930	22877712	+	-0.52864	0.924381
UBE2G2	ENSG00000184787	chr21	46188955	46221934	+	-0.527491	0.395353
ZNF785	ENSG00000197162	chr16	30585061	30597092	+	-0.526742	0.424872
FBXL12	ENSG00000127452	chr19	9920943	9938492	-	-0.52609	0.320716
ZNF107	ENSG00000196247	chr7	64126511	64171404	+	-0.525906	0.489502
RUFY2	ENSG00000204130	chr10	70100864	70167051	+	-0.525532	0.440966
ZNF146	ENSG00000167635	chr19	36705504	36729676	+	-0.52299	0.317797
SCAF11	ENSG00000139218	chr12	46312914	46385903	-	-0.522643	0.407628
LCOR	ENSG00000196233	chr10	98592017	98740800	+	-0.521324	0.684059
TMEM177	ENSG00000144120	chr2	120436743	120444083	-	-0.520741	0.294527
CHAC1	ENSG00000128965	chr15	41245160	41248710	+	-0.520523	0.523652
C9orf156	ENSG00000136932	chr9	100666771	100684852	+	-0.520276	0.440115
TPK1	ENSG00000196511	chr7	144149034	144533488	+	-0.518977	0.379861
CT83	ENSG00000204019	chrX	115592849	115594164	+	-0.518919	0.390416
UVSSA	ENSG00000163945	chr4	1341054	1381837	+	-0.518839	0.882331
ASAP1	ENSG00000153317	chr8	131064353	131455906	-	-0.518732	0.676676
CCDC53	ENSG00000120860	chr12	102406705	102455927	-	-0.518712	0.67922
ADAMTS6	ENSG00000049192	chr5	64444563	64777747	-	-0.518081	0.59379
CASP9	ENSG00000132906	chr1	15817327	15853029	+	-0.517596	0.301455
CCDC57	ENSG00000176155	chr17	80059336	80170706	-	-0.517517	0.349968
MLXIPL	ENSG00000009950	chr7	73007524	73038873	-	-0.515613	0.308584
PTAR1	ENSG00000188647	chr9	72324438	72374875	+	-0.51541	0.419574
TRIML2	ENSG00000179046	chr4	189012427	189030757	-	-0.515291	0.244077
ATG7	ENSG00000197548	chr3	11313995	11599139	+	-0.515201	0.376481
ESCO1	ENSG00000141446	chr18	19109242	19180845	+	-0.515177	0.415342
PMS1	ENSG00000064933	chr2	190649107	190742355	-	-0.513733	0.375837
TCTN1	ENSG00000204852	chr12	111051832	111087235	-	-0.51351	0.385944
KNOP1	ENSG00000103550	chr16	19714902	19729557	+	-0.513359	0.41444
VPS45	ENSG00000136631	chr1	150039369	150117505	-	-0.512876	0.548371
TAF1D	ENSG00000166012	chr11	93463114	93517557	-	-0.512673	0.59108
ARL17A	ENSG00000185829	chr17	44594068	44657088	-	-0.512569	0.269774
MKL1	ENSG00000196588	chr22	40806285	41032706	+	-0.512501	0.603199
ZNF184	ENSG00000096654	chr6	27418522	27440897	+	-0.512202	0.383111
SMARCAL1	ENSG00000138375	chr2	217277137	217347776	+	-0.511404	0.308223
LYSMD4	ENSG00000183060	chr15	100255902	100273766	-	-0.510887	0.270864
ZNF300	ENSG00000145908	chr5	150273954	150284545	-	-0.510826	0.241899
MAN2A2	ENSG00000196547	chr15	91445448	91465814	-	-0.510307	0.364628
TRIM74	ENSG00000155428	chr7	72430016	72439997	+	-0.510197	0.227931
SPATA24	ENSG00000170469	chr5	138732252	138739777	-	-0.508685	0.255575
GTF2A1	ENSG00000165417	chr14	81641796	81687721	+	-0.507365	0.411105
TRIM68	ENSG00000167333	chr11	4619902	4629489	+	-0.506558	0.282304
ANKRD37	ENSG00000186352	chr4	186317175	186321782	-	-0.506418	0.606511
C1orf74	ENSG00000162757	chr1	209955661	209957904	-	-0.506411	0.277606
PEX13	ENSG00000162928	chr2	61244360	61279125	-	-0.505309	0.364566
SLFN5	ENSG00000166750	chr17	33570055	33600674	-	-0.504908	0.314665
DGCR8	ENSG00000128191	chr22	20067755	20099400	+	-0.503932	0.380948
ZNF26	ENSG00000198393	chr12	133562951	133589154	-	-0.502844	0.305909
CCDC66	ENSG00000180376	chr3	56591189	56655846	-	-0.500925	0.282241
C19orf55	ENSG00000167595	chr19	36249044	36261930	+	-0.500371	0.343888
PEF1	ENSG00000162517	chr1	32095463	32110497	+	-0.500043	0.528981
ME3	ENSG00000151376	chr11	86152150	86383678	-	-0.499702	0.296343
NECAP1	ENSG00000089818	chr12	8234807	8250367	+	-0.499611	0.267784
PRPF39	ENSG00000185246	chr14	45553302	45585485	-	-0.498773	0.293669
PCTP	ENSG00000141179	chr17	53828340	53920191	-	-0.497419	0.22943
SETD7	ENSG00000145391	chr4	140417095	140527853	-	-0.497052	0.545282
PREP	ENSG00000085377	chr6	105725440	105850959	-	-0.496383	0.46223
PPP1CA	ENSG00000172531	chr11	67165654	67188654	+	-0.495997	0.345503
ATXN7L1	ENSG00000146776	chr7	105245514	105517050	+	-0.494994	0.407449
METTL18	ENSG00000171806	chr1	169761670	169764107	-	-0.494979	0.262994
INPP5B	ENSG00000204084	chr1	38326369	38412729	+	-0.49488	0.438438
GABRE	ENSG00000102287	chrX	151121596	151143152	-	-0.494775	0.311202
HINFP	ENSG00000172273	chr11	118992297	119006752	-	-0.494535	0.194662
C3orf17	ENSG00000163608	chr3	112721287	112738708	+	-0.494503	0.335999
KLC4	ENSG00000137171	chr6	43008515	43042837	-	-0.494496	0.202802
PURA	ENSG00000185129	chr5	139487362	139496321	+	-0.493648	0.232171
ANXA4	ENSG00000196975	chr2	69871557	70053596	+	-0.492829	0.230782
ZNF234	ENSG00000263002	chr19	44645710	44663156	-	-0.492446	0.229917
TBC1D22B	ENSG00000065491	chr6	37225548	37300746	-	-0.491976	0.512096
TMEM128	ENSG00000132406	chr4	4237269	4249950	-	-0.491133	0.522943
ZSCAN32	ENSG00000140987	chr16	3432085	3451065	-	-0.491121	0.210691
CCDC124	ENSG00000007080	chr19	18043825	18054800	-	-0.491089	0.424854
HMBOX1	ENSG00000147421	chr8	28747911	28922281	-	-0.490908	0.462488
DUSP22	ENSG00000112679	chr6	291630	351355	+	-0.490752	0.784849
ZNF33A	ENSG00000189180	chr10	38299578	38354016	-	-0.490337	0.598633
ARAP3	ENSG00000120318	chr5	141032968	141061788	-	-0.48998	0.247584
DHODH	ENSG00000102967	chr16	72042487	72058954	-	-0.488434	0.195827
C6orf57	ENSG00000154079	chr6	71276620	71299272	+	-0.488358	0.344652
SLC35E2B	ENSG00000189339	chr1	1592939	1624167	+	-0.488121	0.645804
EIF4B	ENSG00000063046	chr12	53399942	53435993	+	-0.487558	0.303802
NOD1	ENSG00000106100	chr7	30464143	30518400	-	-0.486591	0.344672
TTPAL	ENSG00000124120	chr20	43104526	43123244	-	-0.486474	0.218773
TMCC1	ENSG00000172765	chr3	129366635	129612419	-	-0.486113	0.521625
CENPU	ENSG00000151725	chr4	185615772	185655287	-	-0.485418	0.188349
DZIP1L	ENSG00000158163	chr3	137780832	137834660	+	-0.485391	0.455071
CUEDC1	ENSG00000180891	chr17	55938604	56032684	-	-0.485222	0.209417
ZC3H3	ENSG00000014164	chr8	144519825	144623623	+	-0.485195	0.22998
ZNF619	ENSG00000177873	chr3	40518604	40531727	-	-0.484744	0.309916
APOL6	ENSG00000221963	chr22	36044442	36064456	-	-0.484692	0.555036
CALCOCO1	ENSG00000012822	chr12	54104903	54121529	+	-0.484677	0.603774
GLTSCR1L	ENSG00000112624	chr6	42749765	42836298	-	-0.484252	0.245664
ZSCAN21	ENSG00000166529	chr7	99647390	99662661	+	-0.483726	0.293607
SPIN3	ENSG00000204271	chrX	57002803	57021970	-	-0.483174	0.396514
FAM216A	ENSG00000204856	chr12	110906169	110928190	+	-0.483113	0.766027
MECR	ENSG00000116353	chr1	29519385	29557454	-	-0.483109	0.519483
MOK	ENSG00000080823	chr14	102690837	102771537	-	-0.482982	0.210793
ZMYND8	ENSG00000101040	chr20	45837859	45985567	+	-0.48291	0.322954
RBM41	ENSG00000089682	chrX	106307650	106362057	-	-0.482454	0.245868
RFXAP	ENSG00000133111	chr13	37393361	37403241	-	-0.481747	0.163796
SLC35B3	ENSG00000124786	chr6	8413301	8435794	+	-0.481671	0.206915
GEMIN8	ENSG00000046647	chrX	14026398	14048012	+	-0.481282	0.487781
PHKB	ENSG00000102893	chr16	47495034	47735434	-	-0.480814	0.23832
C9orf37	ENSG00000203993	chr9	140509784	140513358	-	-0.480371	0.228693
MRPS10	ENSG00000048544	chr6	42174539	42185603	-	-0.480336	0.393832
BRD2	ENSG00000204256	chr6	32936437	32949282	-	-0.480183	0.515132
RANBP6	ENSG00000137040	chr9	6011043	6015618	+	-0.480035	0.311848
STK32C	ENSG00000165752	chr10	134020996	134145351	-	-0.47988	0.612415
WDR19	ENSG00000157796	chr4	39184024	39287430	+	-0.479637	0.300122
AFF1	ENSG00000172493	chr4	87856154	88062206	+	-0.478784	0.491329
C11orf68	ENSG00000175573	chr11	65684279	65686588	-	-0.478668	0.163189
POC5	ENSG00000152359	chr5	74969949	75013313	-	-0.47865	0.367266
AP5S1	ENSG00000125843	chr20	3801178	3805949	+	-0.478272	1.11649
GSTCD	ENSG00000138780	chr4	106629935	106768885	+	-0.477509	0.504116
YME1L1	ENSG00000136758	chr10	27399383	27444195	+	-0.477495	0.469607
ANKRD46	ENSG00000186106	chr8	101521980	101572012	-	-0.47746	0.26885
EEA1	ENSG00000102189	chr12	93164413	93323107	-	-0.476867	0.498529
RP11-347C12.1	ENSG00000198064	chr16	30234258	30265831	-	-0.475993	0.16857
NUDT12	ENSG00000112874	chr5	102884556	102898494	-	-0.475874	0.233501
SNAP25	ENSG00000132639	chr20	10199478	10288066	-	-0.47565	0.219563
SERPINB8	ENSG00000166401	chr18	61637159	61672278	-	-0.475585	0.158073
TUBGCP5	ENSG00000153575	chr15	22833395	22873892	-	-0.475192	0.332451
ZNF738	ENSG00000172687	chr19	21541732	21562104	+	-0.474887	0.177287
PTRH1	ENSG00000187024	chr9	130455257	130487152	-	-0.474636	0.584262
ARL14EP	ENSG00000152219	chr11	30344598	30359774	+	-0.47413	0.301732
LMNA	ENSG00000160789	chr1	156052364	156109880	+	-0.473497	0.487301
CCND1	ENSG00000110092	chr11	69455855	69469242	-	-0.473386	0.507139
ZFAND3	ENSG00000156639	chr6	37787275	38122400	+	-0.473285	0.424484
CARS	ENSG00000110619	chr11	3022152	3078843	+	-0.473216	0.332672
SLC25A35	ENSG00000125434	chr17	8191081	8198661	+	-0.473183	0.184124
ATXN1	ENSG00000124788	chr6	16299343	16761722	-	-0.473168	0.355781
OTUD3	ENSG00000169914	chr1	20209006	20239438	+	-0.472812	0.190057
DPY19L3	ENSG00000178904	chr19	32896449	32976801	+	-0.471455	0.258478
ZNF623	ENSG00000183309	chr8	144718183	144735900	+	-0.471049	0.502267
STK11IP	ENSG00000144589	chr2	220462582	220481173	+	-0.470737	0.894567
HIVEP2	ENSG00000010818	chr6	143072604	143266338	+	-0.470211	0.395774
SGK1	ENSG00000118515	chr6	134490384	134639250	+	-0.470052	0.197187
ZNF510	ENSG00000081386	chr9	99518147	99540411	+	-0.469916	0.21782
HPS3	ENSG00000163755	chr3	148847371	148891519	-	-0.469491	0.371351
N4BP2	ENSG00000078177	chr4	40058446	40159872	+	-0.469238	0.421971
LCORL	ENSG00000178177	chr4	17842822	18023499	-	-0.469048	0.562161
GRPEL2	ENSG00000164284	chr5	148724993	148734146	+	-0.468428	0.283451
SF3A3	ENSG00000183431	chr1	38422647	38456593	-	-0.468009	0.135606
SPG11	ENSG00000104133	chr15	44854894	44955876	-	-0.467784	0.610342
GSTT2B	ENSG00000133433	chr22	24299601	24303373	+	-0.46645	0.11004
CSGALNACT1	ENSG00000147408	chr8	19261672	19615540	-	-0.466406	0.333305
RANBP17	ENSG00000204764	chr5	170288874	170727019	-	-0.465779	0.505483
ZNF678	ENSG00000181450	chr1	227751244	227865144	+	-0.465775	0.271299
ZNF84	ENSG00000198040	chr12	133613878	133639885	+	-0.465098	0.294765
JOSD1	ENSG00000100221	chr22	39081548	39097561	+	-0.464117	0.236614
SLC9A8	ENSG00000197818	chr20	48429250	48508779	+	-0.463742	0.325127
DLG1	ENSG00000075711	chr3	196769431	197026171	-	-0.463391	0.316017
EP400NL	ENSG00000185684	chr12	132568828	132613029	-	-0.462636	0.189081
YAF2	ENSG00000015153	chr12	42550906	42632151	-	-0.461915	0.153635
VWDE	ENSG00000146530	chr7	12370511	12443567	-	-0.461337	0.714019
CBR4	ENSG00000145439	chr4	169784921	169931426	-	-0.460492	0.377609
DNAJC24	ENSG00000170946	chr11	31391387	31453396	+	-0.460372	0.187847
ARFGEF2	ENSG00000124198	chr20	47538427	47653230	+	-0.459543	0.874316
ATG14	ENSG00000126775	chr14	55833110	55878576	+	-0.459203	0.199459
BCDIN3D	ENSG00000186666	chr12	50231573	50236912	+	-0.458945	0.379398
SAMD4A	ENSG00000020577	chr14	55033815	55260033	-	-0.45886	0.270446
BBS12	ENSG00000181004	chr4	123653857	123666098	-	-0.458669	0.130393
ZNF786	ENSG00000197362	chr7	148766735	148787874	+	-0.458225	0.202474
SAT1	ENSG00000130066	chrX	23801290	23804343	+	-0.457756	0.294403
NABP1	ENSG00000173559	chr2	192542794	192561385	+	-0.457093	0.268087
GRIPAP1	ENSG00000068400	chrX	48830134	48858675	+	-0.456878	0.113269
RIC8B	ENSG00000111785	chr12	107168373	107283090	+	-0.456572	0.172824
ENOSF1	ENSG00000132199	chr18	670324	712676	-	-0.4565	0.268773
C10orf76	ENSG00000120029	chr10	103605356	103815950	-	-0.456178	0.409553
FBXO46	ENSG00000177051	chr19	46213887	46234162	+	-0.455974	0.123723
DHX35	ENSG00000101452	chr20	37590942	37668366	-	-0.45564	0.613781
CCDC71	ENSG00000177352	chr3	49199968	49203754	+	-0.455211	0.291312
MTUS1	ENSG00000129422	chr8	17501304	17658426	+	-0.45498	0.21963
TXLNG	ENSG00000086712	chrX	16804550	16862642	-	-0.454851	0.22752
TRIM52	ENSG00000183718	chr5	180681417	180688119	+	-0.454552	0.220407
ZNF335	ENSG00000198026	chr20	44577292	44600833	-	-0.454142	0.214726
PIGM	ENSG00000143315	chr1	159997462	160001783	-	-0.45394	0.273568
TMEM234	ENSG00000160055	chr1	32680073	32687972	+	-0.45379	0.250858
C15orf57	ENSG00000128891	chr15	40820882	40857256	+	-0.453464	0.124668
ARID1A	ENSG00000117713	chr1	27022524	27108595	-	-0.45281	0.456781
PCNA	ENSG00000132646	chr20	5095599	5107272	+	-0.4528	0.113294
ARAP2	ENSG00000047365	chr4	35949843	36246131	+	-0.451376	0.421299
SNX25	ENSG00000109762	chr4	186125391	186291339	-	-0.450766	0.209077
FBXO5	ENSG00000112029	chr6	153291664	153304714	+	-0.450681	0.143492
TANGO6	ENSG00000103047	chr16	68877507	69119083	+	-0.450424	0.403235
ATF7IP	ENSG00000171681	chr12	14518610	14651697	-	-0.4504	0.419623
ZDBF2	ENSG00000204186	chr2	207139387	207179148	-	-0.449867	0.384281
BCL2	ENSG00000171791	chr18	60790579	60987361	+	-0.449442	0.158277
DUSP16	ENSG00000111266	chr12	12628829	12715317	-	-0.449327	0.434184
HPS4	ENSG00000100099	chr22	26839389	26879803	+	-0.4489	0.234234
PHYKPL	ENSG00000175309	chr5	177635498	177659792	+	-0.448523	0.349184
MPP3	ENSG00000161647	chr17	41878167	41910538	-	-0.448338	0.225645
AARS	ENSG00000090861	chr16	70286198	70323446	-	-0.447961	0.287955
INIP	ENSG00000148153	chr9	115446206	115480516	+	-0.447896	0.102918
ZNF543	ENSG00000178229	chr19	57831877	57842144	+	-0.447775	0.601744
UAP1L1	ENSG00000197355	chr9	139971953	139978991	-	-0.447417	0.294503
ZMIZ2	ENSG00000122515	chr7	44788180	44809477	-	-0.447315	0.38189
TUBE1	ENSG00000074935	chr6	112391980	112408732	-	-0.446828	0.256786
SAP30	ENSG00000164105	chr4	174291120	174298683	-	-0.446793	0.180358
TVP23B	ENSG00000171928	chr17	18684308	18710027	-	-0.44667	0.128535
FBXW8	ENSG00000174989	chr12	117348761	117468953	+	-0.446574	0.357707
ZNF274	ENSG00000171606	chr19	58694396	58724928	+	-0.446558	0.192174
C3orf72	ENSG00000206262	chr3	138666076	138672293	+	-0.446512	0.090476
INO80E	ENSG00000169592	chr16	30006615	30017114	-	-0.446445	0.177391
N6AMT1	ENSG00000156239	chr21	30244513	30257693	-	-0.446245	0.264824
RAPH1	ENSG00000173166	chr2	204259068	204400133	-	-0.446051	0.292474
KLHL20	ENSG00000076321	chr1	173684080	173755840	+	-0.445926	0.204241
C1orf145	ENSG00000162913	chr1	228391207	228401365	-	-0.445869	0.105584
ENGASE	ENSG00000167280	chr17	77071021	77084681	-	-0.445555	0.379906
MORF4L2	ENSG00000123562	chrX	102930424	102943086	-	-0.445465	0.226095
HOXD8	ENSG00000175879	chr2	176994422	176997423	+	-0.445413	0.0881237
SUCLA2	ENSG00000136143	chr13	48510622	48612125	-	-0.445391	0.318047
ACTR3B	ENSG00000133627	chr7	152456834	152552463	+	-0.445053	0.246964
COMMD10	ENSG00000145781	chr5	115420688	115748459	-	-0.444673	0.553606
ZNF595	ENSG00000197701	chr4	53179	88099	-	-0.443944	0.276272
ASAP2	ENSG00000151693	chr2	9346894	9545812	+	-0.443884	0.666472
ING4	ENSG00000111653	chr12	6759446	6772314	-	-0.443044	0.0666119
RNF213	ENSG00000173821	chr17	78234665	78372586	-	-0.442955	0.685306
TP53	ENSG00000141510	chr17	7565097	7590856	+	-0.442852	0.240751
PFAS	ENSG00000178921	chr17	8150936	8173809	+	-0.442781	0.225154
HERC2	ENSG00000128731	chr15	28356186	28567298	+	-0.442648	0.362519
ZNF182	ENSG00000147118	chrX	47834250	47863377	+	-0.4426	0.129725
LACE1	ENSG00000135537	chr6	108616098	108847999	+	-0.441929	0.391218
ARL17B	ENSG00000228696	chr17	44352150	44439130	+	-0.441849	0.126673
UQCC1	ENSG00000101019	chr20	33890369	33999944	+	-0.441697	0.0800289
MUS81	ENSG00000172732	chr11	65624597	65635124	-	-0.44143	0.0698479
ING3	ENSG00000071243	chr7	120590803	120617270	-	-0.440878	0.127565
NBPF12	ENSG00000186275	chr1	146373546	146467744	-	-0.440841	0.245467
EZH1	ENSG00000108799	chr17	40852293	40897071	+	-0.440762	0.0830257
NR6A1	ENSG00000148200	chr9	127279554	127533589	+	-0.440681	0.633822
MBTD1	ENSG00000011258	chr17	49254786	49337524	-	-0.440648	0.287929
EYA4	ENSG00000112319	chr6	133561736	133853258	-	-0.440373	0.268671
CHIC2	ENSG00000109220	chr4	54875956	54930857	+	-0.439954	0.705203
BTN2A2	ENSG00000124508	chr6	26383324	26395102	+	-0.439895	0.119924
SDR16C5	ENSG00000170786	chr8	57212569	57233335	+	-0.439243	0.153461
RPS27A	ENSG00000143947	chr2	55459039	55462989	+	-0.437899	0.0214559
RBM48	ENSG00000127993	chr7	92158087	92167319	+	-0.437593	0.0859838
TTF2	ENSG00000116830	chr1	117602925	117650075	+	-0.437564	0.220571
NBEAL2	ENSG00000160796	chr3	47021173	47051193	+	-0.436683	0.40634
PTER	ENSG00000165983	chr10	16478942	16555736	+	-0.436593	0.218357
ZNF302	ENSG00000089335	chr19	35168544	35177302	-	-0.435912	0.157729
YPEL5	ENSG00000119801	chr2	30369807	30383399	-	-0.435581	0.0726779
PARD6B	ENSG00000124171	chr20	49348081	49373332	-	-0.435536	0.512791
CFLAR	ENSG00000003402	chr2	201980827	202041410	-	-0.435433	0.183316
AL590452.1	ENSG00000268172	chr1	144989309	144991365	+	-0.435183	0.264191
ZNF45	ENSG00000124459	chr19	44416781	44439430	-	-0.434631	0.552992
KIAA0020	ENSG00000080608	chr9	2720469	2844241	+	-0.434473	0.148933
C6orf223	ENSG00000181577	chr6	43968317	43973695	+	-0.434463	0.532706
FOXO3	ENSG00000118689	chr6	108881038	109005977	-	-0.43423	0.349361
ZSCAN12	ENSG00000158691	chr6	28346732	28367511	-	-0.434132	0.085345
CARD8	ENSG00000105483	chr19	48684027	48759203	+	-0.432839	0.0970173
RBL1	ENSG00000080839	chr20	35624752	35724398	-	-0.432589	0.321218
TMCO6	ENSG00000113119	chr5	140019012	140024993	-	-0.432397	0.23674
ZNF266	ENSG00000174652	chr19	9523272	9546254	-	-0.432025	0.120647
KIAA1407	ENSG00000163617	chr3	113682984	113775460	+	-0.431786	0.158173
DOK1	ENSG00000115325	chr2	74776153	74784681	-	-0.431713	0.231253
PUM1	ENSG00000134644	chr1	31404353	31538838	-	-0.431508	0.23879
RIOK1	ENSG00000124784	chr6	7389729	7418270	-	-0.431478	0.0673335
FYCO1	ENSG00000163820	chr3	45959396	46037316	+	-0.431389	0.222303
LATS1	ENSG00000131023	chr6	149979289	150039392	+	-0.430803	0.340255
MFI2	ENSG00000163975	chr3	196715492	196756687	+	-0.430682	0.358047
RNF166	ENSG00000158717	chr16	88762903	88772829	-	-0.430509	0.302374
BBS4	ENSG00000140463	chr15	72978527	73030817	+	-0.430093	0.1402
MAPKBP1	ENSG00000137802	chr15	42066632	42120053	+	-0.429961	0.347084
FBXL17	ENSG00000145743	chr5	107194736	107717799	-	-0.429162	0.708891
TRAIP	ENSG00000183763	chr3	49866034	49894007	+	-0.428912	0.156116
FAM168B	ENSG00000152102	chr2	131805449	131851033	+	-0.428786	0.266426
ITFG2	ENSG00000111203	chr12	2921788	2968957	+	-0.42865	0.126496
C6orf203	ENSG00000130349	chr6	107349407	107372546	-	-0.428621	0.124856
ZFX	ENSG00000005889	chrX	24167290	24234372	+	-0.4285	0.188366
CLIP1	ENSG00000130779	chr12	122755979	122907179	-	-0.427566	0.222896
IGF2BP1	ENSG00000159217	chr17	47074774	47133012	-	-0.427136	0.144321
GTPBP2	ENSG00000172432	chr6	43573053	43596899	+	-0.427008	0.170281
ELMOD2	ENSG00000179387	chr4	141445312	141474924	+	-0.426822	0.166184
ZNF707	ENSG00000181135	chr8	144766622	144796068	-	-0.426532	0.42574
APBA3	ENSG00000011132	chr19	3750817	3761697	-	-0.426505	0.48427
FIGN	ENSG00000182263	chr2	164449906	164592522	+	-0.426463	0.10056
NBEAL1	ENSG00000144426	chr2	203879602	204091101	-	-0.426183	0.266644
ANKRD26	ENSG00000107890	chr10	27280843	27389421	-	-0.425972	0.230426
WDR53	ENSG00000185798	chr3	196281056	196295545	+	-0.42596	0.0370317
MDM1	ENSG00000111554	chr12	68666223	68726161	-	-0.425504	0.0650409
LATS2	ENSG00000150457	chr13	21547171	21635686	+	-0.425351	0.215884
TGFB2	ENSG00000092969	chr1	218519577	218617961	-	-0.424373	0.128094
PIF1	ENSG00000140451	chr15	65107831	65117867	+	-0.424358	-0.000579069
FBXO4	ENSG00000151876	chr5	41925356	41941845	-	-0.424331	0.303463
NEK7	ENSG00000151414	chr1	198126093	198291550	+	-0.42402	0.664972
ZNF189	ENSG00000136870	chr9	104161155	104172942	-	-0.423016	0.210298
UBE2V2	ENSG00000169139	chr8	48920960	48977268	-	-0.422976	0.0071316
PTBP2	ENSG00000117569	chr1	97187221	97289294	+	-0.422839	0.388696
SESN2	ENSG00000130766	chr1	28586038	28609002	-	-0.422093	0.500639
CTBS	ENSG00000117151	chr1	85015289	85040163	+	-0.421821	0.775732
ZNF70	ENSG00000187792	chr22	24083769	24093279	+	-0.421634	0.164
ZSCAN16	ENSG00000196812	chr6	28092338	28097860	+	-0.421367	0.104199
SLC16A6	ENSG00000108932	chr17	66263167	66287408	+	-0.42048	0.110106
NAPB	ENSG00000125814	chr20	23355159	23402125	+	-0.420442	0.0903561
FAM185A	ENSG00000222011	chr7	102389418	102449672	-	-0.420369	0.137962
GPATCH2	ENSG00000092978	chr1	217600334	217804424	-	-0.420253	0.179182
WRN	ENSG00000165392	chr8	30891317	31031285	+	-0.420244	0.282802
SLC7A11	ENSG00000151012	chr4	139085251	139163503	-	-0.420021	0.459563
DCLRE1C	ENSG00000152457	chr10	14939358	14996431	+	-0.419529	0.247498
SETMAR	ENSG00000170364	chr3	4344988	4359251	+	-0.418492	0.0357499
HPS1	ENSG00000107521	chr10	100175955	100206684	+	-0.418433	0.218349
DESI2	ENSG00000121644	chr1	244816237	244872335	-	-0.418237	0.628238
PPIL4	ENSG00000131013	chr6	149825869	149867174	-	-0.418172	0.0854233
DENND6A	ENSG00000174839	chr3	57611184	57678816	+	-0.418083	0.206068
ANKRD18B	ENSG00000230453	chr9	33524392	33573007	+	-0.417849	0.239392
ULK1	ENSG00000177169	chr12	132379196	132407712	-	-0.417829	1.01345
DDX11	ENSG00000013573	chr12	31226779	31257725	-	-0.417805	0.221806
CEP120	ENSG00000168944	chr5	122680579	122759286	-	-0.417667	0.161301
ZC3H12A	ENSG00000163874	chr1	37940153	37949980	+	-0.417602	0.247209
MCM7	ENSG00000166508	chr7	99690351	99699563	+	-0.417024	0.0484544
CREBL2	ENSG00000111269	chr12	12764761	12798042	+	-0.417015	0.321549
YAE1D1	ENSG00000241127	chr7	39605975	39649919	+	-0.416921	0.101496
FBXO38	ENSG00000145868	chr5	147763498	147822399	+	-0.4165	0.182572
ADAT2	ENSG00000189007	chr6	143743969	143771810	-	-0.416078	0.0287609
LIPA	ENSG00000107798	chr10	90973326	91174314	+	-0.416007	0.0162108
SWSAP1	ENSG00000173928	chr19	11485361	11487627	+	-0.415964	-0.0242401
HSPBAP1	ENSG00000169087	chr3	122458846	122512671	+	-0.415953	0.0667047
USP39	ENSG00000168883	chr2	85829979	85876403	+	-0.415616	0.24703
AVEN	ENSG00000169857	chr15	34158428	34331377	+	-0.415439	0.029009
ZFAT	ENSG00000066827	chr8	135490031	135725292	-	-0.415145	0.500579
ZBTB7B	ENSG00000160685	chr1	154975127	154990998	+	-0.415093	0.446347
USP47	ENSG00000170242	chr11	11862970	11980870	+	-0.414849	0.151956
ARGLU1	ENSG00000134884	chr13	107194021	107220512	+	-0.414805	0.104662
PDE8A	ENSG00000073417	chr15	85523671	85682376	+	-0.414772	0.108464
EID2B	ENSG00000176401	chr19	40021630	40023494	-	-0.414486	0.011664
KDM6B	ENSG00000132510	chr17	7743222	7758114	-	-0.414369	0.335716
C11orf54	ENSG00000182919	chr11	93474757	93497915	-	-0.413532	0.253941
RASSF1	ENSG00000068028	chr3	50367219	50378411	+	-0.413251	0.791457
UNKL	ENSG00000059145	chr16	1413206	1464752	-	-0.412197	-0.00560143
MED8	ENSG00000159479	chr1	43849588	43855479	+	-0.412157	-0.0240666
VRK1	ENSG00000100749	chr14	97263641	97398059	+	-0.412033	0.0685749
PLEKHM3	ENSG00000178385	chr2	208693027	208890284	-	-0.411946	0.41673
ZNF675	ENSG00000197372	chr19	23708433	23870022	+	-0.411771	0.228568
MCEE	ENSG00000124370	chr2	71336814	71357369	+	-0.411528	0.338827
RASSF9	ENSG00000198774	chr12	86198331	86230348	+	-0.411241	0.145631
ENOX2	ENSG00000165675	chrX	129757350	130037208	+	-0.411235	0.216976
ZNF766	ENSG00000196214	chr19	52772824	52795977	-	-0.411175	0.0778701
KIAA1586	ENSG00000168116	chr6	56911347	56920023	-	-0.410623	0.242186
CEP72	ENSG00000112877	chr5	612387	667283	-	-0.410603	0.140776
ZNF891	ENSG00000214029	chr12	133694740	133707059	+	-0.410099	0.0585836
PTRH2	ENSG00000141378	chr17	57751997	57784987	-	-0.409785	0.0576273
POLM	ENSG00000122678	chr7	44111846	44122139	-	-0.409509	0.424165
DMTF1	ENSG00000135164	chr7	86781677	86825653	-	-0.409473	0.175742
TOR3A	ENSG00000186283	chr1	179050512	179067158	+	-0.408883	0.0170842
CCNB1IP1	ENSG00000100814	chr14	20779527	20801471	-	-0.408822	0.565523
SLC10A5	ENSG00000253598	chr8	82605842	82608409	-	-0.408816	-0.0299973
FBXO43	ENSG00000156509	chr8	101145588	101158028	+	-0.408565	0.283202
ARF4	ENSG00000168374	chr3	57557090	57583947	-	-0.408317	-0.0290385
TAB1	ENSG00000100324	chr22	39795746	39833065	+	-0.407985	0.269125
FANCD2	ENSG00000144554	chr3	10068098	10143614	-	-0.407814	0.217126
CENPK	ENSG00000123219	chr5	64813593	64858998	-	-0.407302	0.0852162
COG5	ENSG00000164597	chr7	106842000	107204959	+	-0.407294	0.16006
SRGAP1	ENSG00000196935	chr12	64238073	64541613	+	-0.407241	0.415755
VPS29	ENSG00000111237	chr12	110928902	110939922	-	-0.406449	0.0686487
ZCCHC7	ENSG00000147905	chr9	37120536	37358146	+	-0.40621	0.62615
CEP70	ENSG00000114107	chr3	138213186	138313380	+	-0.406031	0.0465676
UBLCP1	ENSG00000164332	chr5	158690089	158713044	-	-0.406029	0.038217
ZNF621	ENSG00000172888	chr3	40566369	40616176	-	-0.405957	-0.0148138
STX7	ENSG00000079950	chr6	132767006	132834337	-	-0.405821	0.0319052
AGAP3	ENSG00000133612	chr7	150782918	150841523	+	-0.405786	0.477322
SLC10A7	ENSG00000120519	chr4	147175127	147443123	-	-0.405759	0.164974
MAPK7	ENSG00000166484	chr17	19281034	19286857	+	-0.405626	0.386771
RPN1	ENSG00000163902	chr3	128338817	128399918	+	-0.405532	0.00551582
ANAPC10	ENSG00000164162	chr4	145888264	146019693	+	-0.405244	0.570719
PHF20	ENSG00000025293	chr20	34359896	34538303	+	-0.4046	0.150731
FAM192A	ENSG00000172775	chr16	57186378	57220028	+	-0.403611	0.056887
C9orf3	ENSG00000148120	chr9	97488983	97849441	-	-0.403307	0.276975
ZNF526	ENSG00000167625	chr19	42724423	42732353	+	-0.403132	0.26472
PTPN12	ENSG00000127947	chr7	77166592	77269388	+	-0.402758	0.028348
ACAD9	ENSG00000177646	chr3	128598439	128634910	-	-0.402739	0.068083
LCMT2	ENSG00000168806	chr15	43619974	43622803	+	-0.402383	0.459527
C4orf27	ENSG00000056050	chr4	170650616	170679104	-	-0.401525	-0.0439206
SVIL	ENSG00000197321	chr10	29746267	30025710	+	-0.401256	0.13179
PFKM	ENSG00000152556	chr12	48498922	48540187	+	-0.401219	-0.00496253
ZNF852	ENSG00000178917	chr3	44540462	44552128	+	-0.400936	0.0337808
POLR3B	ENSG00000013503	chr12	106751436	106903976	-	-0.400826	0.220383
CIR1	ENSG00000138433	chr2	175212750	175260443	-	-0.400797	-0.0597217
TEC	ENSG00000135605	chr4	48137800	48271881	+	-0.400762	0.086164
GTF3C3	ENSG00000119041	chr2	197627756	197664449	-	-0.40059	0.120234
ZBTB1	ENSG00000126804	chr14	64970430	65000408	+	-0.400335	0.239182
SIX4	ENSG00000100625	chr14	61176246	61191066	-	-0.400055	0.190538
KRIT1	ENSG00000001631	chr7	91828283	91875480	+	-0.399911	0.0545596
NT5C2	ENSG00000076685	chr10	104845940	104953056	+	-0.399885	0.0346448
SLC41A2	ENSG00000136052	chr12	105196331	105352522	-	-0.399826	0.208362
ZBED4	ENSG00000100426	chr22	50247490	50283726	-	-0.399371	0.0260409
RAB3GAP1	ENSG00000115839	chr2	135809835	135933964	+	-0.399263	0.0773981
TRMT2B	ENSG00000188917	chrX	100264335	100307105	+	-0.399251	0.162376
KATNBL1	ENSG00000134152	chr15	34432875	34502297	-	-0.399173	0.0438987
C1orf228	ENSG00000198520	chr1	45140364	45191263	+	-0.398755	-0.0233403
ZNF616	ENSG00000204611	chr19	52616344	52643175	-	-0.398704	0.0110804
CDK5RAP2	ENSG00000136861	chr9	123151147	123342448	+	-0.398688	0.112189
ZNF628	ENSG00000197483	chr19	55987699	55995854	-	-0.398426	1.42792
BTN3A3	ENSG00000111801	chr6	26440700	26453643	-	-0.398036	0.0633665
TNPO2	ENSG00000105576	chr19	12810008	12834825	+	-0.397974	0.261835
DTWD1	ENSG00000104047	chr15	49913177	49937333	+	-0.39788	0.0554882
BIRC2	ENSG00000110330	chr11	102217942	102249401	+	-0.397289	0.242351
ATG4C	ENSG00000125703	chr1	63249806	63331184	+	-0.397265	0.021618
CRABP2	ENSG00000143320	chr1	156669398	156675608	-	-0.396961	-0.0704046
ARHGEF28	ENSG00000214944	chr5	72921983	73237818	-	-0.396506	0.19139
CDK6	ENSG00000105810	chr7	92234235	92465908	-	-0.396435	0.233211
NFX1	ENSG00000086102	chr9	33290509	33371155	+	-0.396408	0.0459171
SLC35G1	ENSG00000176273	chr10	95653730	95715819	-	-0.396306	0.323211
PRR14L	ENSG00000183530	chr22	32072242	32146126	+	-0.395826	0.237607
ZCCHC9	ENSG00000131732	chr5	80597409	80609116	-	-0.39554	0.0971609
TAF3	ENSG00000165632	chr10	7860467	8058590	-	-0.395344	0.0281775
C5AR1	ENSG00000197405	chr19	47793280	47825323	-	-0.394646	-0.0680594
OR2B6	ENSG00000124657	chr6	27925019	27925960	-	-0.394551	-0.0975027
NARG2	ENSG00000128915	chr15	60711808	60771359	+	-0.394204	0.127792
CC2D1B	ENSG00000154222	chr1	52811395	52831865	+	-0.393966	0.104071
KMT2E	ENSG00000005483	chr7	104654626	104754808	-	-0.393673	0.237747
C6orf120	ENSG00000185127	chr6	170102233	170106401	-	-0.393529	0.303911
SKA1	ENSG00000154839	chr18	47901365	47920543	+	-0.393503	0.0853131
C8orf4	ENSG00000176907	chr8	40010989	40012821	+	-0.393008	-0.0318506
ABCC10	ENSG00000124574	chr6	43395104	43418168	+	-0.392992	0.322337
THAP10	ENSG00000129028	chr15	71173681	71185124	+	-0.392929	0.0544738
TBC1D15	ENSG00000121749	chr12	72233487	72320629	-	-0.392568	0.0187509
KATNA1	ENSG00000186625	chr6	149916009	149970108	+	-0.392504	-0.00208925
MAVS	ENSG00000088888	chr20	3827487	3849280	-	-0.392453	0.10481
GLRX5	ENSG00000182512	chr14	95999840	96011061	-	-0.392387	-0.100407
ZNF121	ENSG00000197961	chr19	9671029	9695209	-	-0.392295	0.183744
COX19	ENSG00000240230	chr7	938415	1015235	-	-0.392204	0.0458913
TRIM56	ENSG00000169871	chr7	100728720	100735017	+	-0.391891	0.199028
WDR62	ENSG00000075702	chr19	36545783	36596008	+	-0.391691	0.121244
JPH2	ENSG00000149596	chr20	42740335	42816218	-	-0.391651	-0.000454865
BCL9L	ENSG00000186174	chr11	118764584	118796317	-	-0.391541	0.47002
SPICE1	ENSG00000163611	chr3	113161565	113234034	-	-0.391506	0.0648582
GPR133	ENSG00000111452	chr12	131438452	131626014	-	-0.391426	0.0429434
CNOT8	ENSG00000155508	chr5	154237113	154256353	-	-0.391384	-0.0275639
ADK	ENSG00000156110	chr10	75910960	76469061	-	-0.391045	0.0977804
CAMKMT	ENSG00000143919	chr2	44589089	44999731	+	-0.390965	0.335636
GNAQ	ENSG00000156052	chr9	80331003	80646374	+	-0.390849	0.120564
MAT2A	ENSG00000168906	chr2	85766288	85772403	+	-0.390698	0.0698045
RBM26	ENSG00000139746	chr13	79885962	79980612	+	-0.390625	0.277428
CFL1	ENSG00000172757	chr11	65590493	65629497	-	-0.390557	-0.0989608
ZNF230	ENSG00000159882	chr19	44507100	44518078	+	-0.390528	0.0476278
NPIPB3	ENSG00000169246	chr16	21413558	21459888	+	-0.390489	0.0167697
MED18	ENSG00000130772	chr1	28655513	28662476	-	-0.389587	0.240914
BAG5	ENSG00000166170	chr14	104022881	104029168	-	-0.389324	-0.0632
HAUS5	ENSG00000249115	chr19	36103646	36116251	-	-0.389267	0.29209
PNISR	ENSG00000132424	chr6	99845927	99873207	+	-0.389166	0.0135961
IMMP2L	ENSG00000184903	chr7	110303110	111202573	+	-0.389089	1.35213
TMEM120B	ENSG00000188735	chr12	122150658	122220907	+	-0.388926	0.0616766
AHDC1	ENSG00000126705	chr1	27860546	27930942	+	-0.388831	0.181895
XPO4	ENSG00000132953	chr13	21351469	21477187	+	-0.388704	0.161276
TAF9	ENSG00000085231	chr5	68646811	68665840	-	-0.388174	0.818569
SEMA4C	ENSG00000168758	chr2	97525453	97536494	+	-0.388147	0.134305
E2F3	ENSG00000112242	chr6	20402398	20493941	+	-0.388052	0.14164
ZNF331	ENSG00000130844	chr19	54024235	54083523	-	-0.388005	-0.0448235
ZNF169	ENSG00000175787	chr9	97021593	97063736	+	-0.387945	-0.0257988
SLC25A16	ENSG00000122912	chr10	70237756	70287231	+	-0.387899	0.0386273
HNRNPA1L2	ENSG00000139675	chr13	53191605	53217919	-	-0.387864	0.0793377
TCF7L2	ENSG00000148737	chr10	114710009	114927437	+	-0.387862	0.603511
SETD6	ENSG00000103037	chr16	58549383	58554431	-	-0.387851	0.0532668
CPNE7	ENSG00000178773	chr16	89642176	89663654	+	-0.387844	0.150871
PCK2	ENSG00000100889	chr14	24563262	24579807	-	-0.387828	0.605084
FNBP4	ENSG00000109920	chr11	47738072	47788995	+	-0.387697	0.0352081
UFL1	ENSG00000014123	chr6	96969471	97003152	-	-0.387362	0.339335
STAMBP	ENSG00000124356	chr2	74056086	74100786	+	-0.387074	-0.0447437
SMIM11	ENSG00000205670	chr21	35747779	35780164	+	-0.38696	0.172319
HENMT1	ENSG00000162639	chr1	109190912	109204148	-	-0.386674	0.1643
POT1	ENSG00000128513	chr7	124462440	124570037	+	-0.386628	0.00704837
PARG	ENSG00000227345	chr10	51026325	51130715	-	-0.386174	-0.0326919
NOP56	ENSG00000101361	chr20	2632791	2639039	+	-0.385867	0.305529
ERGIC2	ENSG00000087502	chr12	29490285	29534122	+	-0.384933	-0.0203088
ALKBH2	ENSG00000189046	chr12	109525996	109531436	-	-0.384848	0.297431
LONRF3	ENSG00000175556	chrX	118108581	118152318	+	-0.384629	0.16214
KDM4A	ENSG00000066135	chr1	44115829	44171186	+	-0.38452	0.337142
TTC21B	ENSG00000123607	chr2	166713985	166810353	-	-0.384409	0.130081
INO80	ENSG00000128908	chr15	41271078	41408552	-	-0.384353	0.241492
OSBPL2	ENSG00000130703	chr20	60813580	60871268	-	-0.384308	0.0830417
THBS1	ENSG00000137801	chr15	39873280	39891667	+	-0.384303	0.123168
LNPEP	ENSG00000113441	chr5	96271098	96373219	+	-0.384296	0.424314
PISD	ENSG00000241878	chr22	32014477	32058418	-	-0.384175	-0.0820764
TOP3B	ENSG00000100038	chr22	22311397	22337213	+	-0.384109	-0.0188786
PKP4	ENSG00000144283	chr2	159313476	159539391	-	-0.384024	0.155073
TBCE	ENSG00000116957	chr1	235530675	235612283	-	-0.383714	0.0501752
POLE	ENSG00000177084	chr12	133200348	133263951	+	-0.383577	0.0976092
VEZT	ENSG00000028203	chr12	95611522	95696566	+	-0.383495	-0.0117747
TSC22D2	ENSG00000196428	chr3	150126122	150184218	+	-0.383226	0.2396
AKIRIN2	ENSG00000135334	chr6	88384790	88411927	-	-0.381535	0.143349
VPS8	ENSG00000156931	chr3	184529931	184770402	+	-0.381319	0.0760658
BRAP	ENSG00000089234	chr12	112079950	112123790	-	-0.381118	0.066075
PNN	ENSG00000100941	chr14	39644387	39652422	-	-0.380962	-0.0301799
FAM104B	ENSG00000182518	chrX	55169535	55187743	+	-0.380736	0.1765
ZNF783	ENSG00000204946	chr7	148959262	148994393	+	-0.38066	0.0873651
PLA2G4A	ENSG00000116711	chr1	186798085	186958113	-	-0.380655	0.117399
C9orf64	ENSG00000165118	chr9	86553226	86571901	-	-0.38055	0.493208
AMER1	ENSG00000184675	chrX	63404997	63425624	+	-0.380465	0.0961532
PYROXD1	ENSG00000121350	chr12	21590549	21623300	-	-0.380358	0.4898
NARFL	ENSG00000103245	chr16	779753	791329	+	-0.380327	0.147878
CPA4	ENSG00000128510	chr7	129932974	129964020	+	-0.380275	0.172794
ZNF558	ENSG00000167785	chr19	8920380	8943004	+	-0.380186	0.0303286
CBFA2T2	ENSG00000078699	chr20	32077881	32237842	+	-0.380135	-0.0243422
DBF4B	ENSG00000161692	chr17	42785976	42829632	-	-0.379687	0.0234589
ZNF680	ENSG00000173041	chr7	63980262	64023484	-	-0.379132	0.136801
MOCS2	ENSG00000164172	chr5	52391509	52405893	-	-0.379052	-0.0991763
HMGXB4	ENSG00000100281	chr22	35653445	35691800	-	-0.379011	-0.0840797
MIB2	ENSG00000197530	chr1	1550795	1565990	-	-0.378931	0.230835
ATHL1	ENSG00000142102	chr11	289135	296107	-	-0.378889	-0.0857206
POLR3E	ENSG00000058600	chr16	22308730	22346424	+	-0.378817	0.0784941
ZNF550	ENSG00000251369	chr19	58046625	58071231	+	-0.378747	0.0903008
PLK1	ENSG00000166851	chr16	23688977	23701688	-	-0.378742	-0.0626418
CCDC171	ENSG00000164989	chr9	15552895	16061661	-	-0.378717	0.154661
PUS3	ENSG00000110060	chr11	125763381	125773116	+	-0.378016	0.0661686
PLSCR4	ENSG00000114698	chr3	145910126	145968966	-	-0.377927	0.144435
LARP7	ENSG00000174720	chr4	113558120	113578748	+	-0.37782	0.0256098
GTF2H2C	ENSG00000183474	chr5	68856035	68890550	+	-0.377675	0.126422
DDX31	ENSG00000125485	chr9	135468384	135545788	-	-0.377566	-0.0158662
BRCA2	ENSG00000139618	chr13	32889611	32973805	-	-0.3772	0.62413
FAM160B1	ENSG00000151553	chr10	116581503	116659591	-	-0.377152	0.0685689
SPTY2D1	ENSG00000179119	chr11	18627948	18656338	-	-0.37703	-0.0251022
DMRTA1	ENSG00000176399	chr9	22446840	22455739	-	-0.376832	-0.101104
PPIP5K1	ENSG00000168781	chr15	43825660	43882430	+	-0.376695	-0.0736872
ZNF44	ENSG00000197857	chr19	12335501	12405702	-	-0.376634	-0.0639969
ENDOV	ENSG00000173818	chr17	78388965	78411886	-	-0.376363	-0.1122
CDCA7	ENSG00000144354	chr2	174219548	174233725	+	-0.376307	0.083199
CD3EAP	ENSG00000117877	chr19	45909467	45914024	+	-0.376303	0.242169
NEK3	ENSG00000136098	chr13	52706775	52733996	-	-0.376212	-0.0848082
CLK1	ENSG00000013441	chr2	201717732	201729422	+	-0.376205	-0.0241174
NKTR	ENSG00000114857	chr3	42642106	42690227	+	-0.3762	0.0884036
HAUS8	ENSG00000131351	chr19	17160539	17186435	+	-0.376199	-0.0949015
KIAA0355	ENSG00000166398	chr19	34745442	34846491	+	-0.376082	0.00657301
MAML2	ENSG00000184384	chr11	95709762	96076344	-	-0.376076	0.263628
INPP5J	ENSG00000185133	chr22	31518717	31530682	+	-0.376067	-0.05348
CARKD	ENSG00000213995	chr13	111267881	111292340	-	-0.376033	-0.0262487
EIF2B3	ENSG00000070785	chr1	45316450	45452282	+	-0.375857	0.0507745
LRP5L	ENSG00000100068	chr22	25747385	25801344	+	-0.37516	0.0338131
DUSP28	ENSG00000188542	chr2	241499471	241503431	+	-0.375099	0.664527
ZCCHC8	ENSG00000033030	chr12	122957417	122985518	+	-0.374733	0.0800103
AIFM2	ENSG00000042286	chr10	71857979	71892690	+	-0.374691	-0.0548005
IQCC	ENSG00000160051	chr1	32671236	32674288	-	-0.374654	-0.0262533
C17orf80	ENSG00000141219	chr17	71228372	71245091	+	-0.374631	-0.0966603
TM2D3	ENSG00000184277	chr15	102161847	102192594	+	-0.374517	0.0404755
SOS2	ENSG00000100485	chr14	50583847	50698276	-	-0.374004	0.0490948
CREM	ENSG00000095794	chr10	35415719	35501886	+	-0.373805	0.19414
VAMP1	ENSG00000139190	chr12	6571403	6580153	+	-0.373743	0.0792432
PEPD	ENSG00000124299	chr19	33877856	34012700	+	-0.373727	-0.125
CBLL1	ENSG00000105879	chr7	107384142	107402112	-	-0.373625	0.0515081
SETDB2	ENSG00000136169	chr13	50018429	50069138	+	-0.373513	0.287294
FOSB	ENSG00000125740	chr19	45971253	45978437	+	-0.373215	0.208611
ARHGAP21	ENSG00000107863	chr10	24872538	25012597	+	-0.37248	0.0217108
METTL22	ENSG00000067365	chr16	8715540	8740081	-	-0.372266	0.0844919
STXBP3	ENSG00000116266	chr1	109289296	109352148	+	-0.372225	-0.0416725
HDDC3	ENSG00000184508	chr15	91474148	91475799	-	-0.372106	0.187494
ITSN2	ENSG00000198399	chr2	24425733	24583583	+	-0.37206	-0.000569187
PPP1R3C	ENSG00000119938	chr10	93388199	93392811	-	-0.371898	-0.0868669
PRPF31	ENSG00000105618	chr19	54618837	54635140	+	-0.371516	-0.148679
IQCB1	ENSG00000173226	chr3	121488610	121553926	+	-0.371263	-0.0313048
ATP2A1	ENSG00000196296	chr16	28889726	28915830	-	-0.37126	-0.138003
WDFY2	ENSG00000139668	chr13	52158644	52336171	+	-0.371178	0.137727
PDSS1	ENSG00000148459	chr10	26986588	27035727	+	-0.371028	0.0619305
ZFAND1	ENSG00000104231	chr8	82613569	82645138	+	-0.370923	-0.0726907
SSH1	ENSG00000084112	chr12	109176466	109251366	+	-0.370353	0.686103
XPA	ENSG00000136936	chr9	100437191	100459639	-	-0.370257	0.0295279
SRFBP1	ENSG00000151304	chr5	121297656	121411265	+	-0.370047	0.0856494
NSUN3	ENSG00000178694	chr3	93781760	93847389	-	-0.370033	0.177414
POU6F1	ENSG00000184271	chr12	51580719	51611477	-	-0.369954	0.0687564
BTN2A1	ENSG00000112763	chr6	26458150	26476849	+	-0.369939	0.0465159
HMGCS1	ENSG00000112972	chr5	43289497	43313614	+	-0.369865	-0.0576116
NFIC	ENSG00000141905	chr19	3359561	3469215	+	-0.369527	0.00492748
FAM83G	ENSG00000188522	chr17	18872102	18908117	+	-0.369064	0.0254798
USP3	ENSG00000140455	chr15	63796793	63886839	+	-0.369055	0.0835947
ORC5	ENSG00000164815	chr7	103766788	103848495	+	-0.369036	0.182733
EIF5B	ENSG00000158417	chr2	99953816	100017789	+	-0.368883	-0.111932
CLCN6	ENSG00000011021	chr1	11866207	11903201	+	-0.368822	0.116861
MYPN	ENSG00000138347	chr10	69865912	69971774	+	-0.368777	-0.00614312
CNOT2	ENSG00000111596	chr12	70636774	70748773	-	-0.368686	0.107481
CHM	ENSG00000188419	chrX	85116185	85302566	-	-0.368668	0.121725
POLQ	ENSG00000051341	chr3	121150278	121264853	-	-0.368657	0.24462
TRMT11	ENSG00000066651	chr6	126307576	126360422	-	-0.368625	0.108266
KARS	ENSG00000065427	chr16	75661622	75682541	+	-0.368566	-0.140006
SMAD5	ENSG00000113658	chr5	135468534	135524435	-	-0.368477	-0.0212307
NOL8	ENSG00000198000	chr9	95059640	95087918	+	-0.368244	-0.0479622
ZC3H8	ENSG00000144161	chr2	112969102	113012713	+	-0.368137	-0.105536
C4orf46	ENSG00000205208	chr4	159587831	159593407	-	-0.367751	-0.0958385
CCDC101	ENSG00000176476	chr16	28565236	28603111	-	-0.367679	0.00407019
ZNF416	ENSG00000083817	chr19	58082934	58090295	+	-0.367392	0.0305186
DHX34	ENSG00000134815	chr19	47852538	47885961	-	-0.367042	0.0175898
VPS37C	ENSG00000167987	chr11	60897728	60929089	+	-0.367024	0.681392
ZNF277	ENSG00000198839	chr7	111846643	111983151	-	-0.366736	-0.0170384
PRDM10	ENSG00000170325	chr11	129769601	129872730	+	-0.36671	0.196749
RBM47	ENSG00000163694	chr4	40425272	40632892	+	-0.366633	1.11868
LRRC8B	ENSG00000197147	chr1	89990395	90063423	-	-0.366576	0.043318
ITGB8	ENSG00000105855	chr7	20370325	20455377	-	-0.36653	0.528247
LARS2	ENSG00000011376	chr3	45429998	45590913	-	-0.366528	0.0285568
UACA	ENSG00000137831	chr15	70946893	71055932	-	-0.366438	-0.0252205
ZNF714	ENSG00000160352	chr19	21264965	21308073	-	-0.366369	0.212535
BEND3	ENSG00000178409	chr6	107386386	107436473	-	-0.365717	0.434095
HOXA11	ENSG00000005073	chr7	27221129	27224842	-	-0.365712	-0.115511
C1orf123	ENSG00000162384	chr1	53679771	53686289	-	-0.365702	-0.0400321
RASA2	ENSG00000155903	chr3	141205889	141334184	+	-0.365686	0.0829238
NME6	ENSG00000172113	chr3	48334754	48343175	-	-0.365374	-0.0844796
CENPH	ENSG00000153044	chr5	68485375	68506184	+	-0.365236	0.34774
SH2D3A	ENSG00000125731	chr19	6752171	6767599	+	-0.365089	0.0488108
GATAD1	ENSG00000157259	chr7	92076767	92088150	-	-0.365051	0.284272
KIAA1731	ENSG00000166004	chr11	93394805	93463522	-	-0.36491	0.193496
ATAD2B	ENSG00000119778	chr2	23971534	24149984	+	-0.364907	0.262149
IMP4	ENSG00000136718	chr2	131099798	131105383	+	-0.364284	-0.164017
ASH2L	ENSG00000129691	chr8	37962760	38001594	-	-0.364199	-0.0613948
CSTF1	ENSG00000101138	chr20	54967427	54979518	-	-0.364028	0.0832562
DPH7	ENSG00000148399	chr9	140449356	140473387	-	-0.36383	-0.0545339
FHDC1	ENSG00000137460	chr4	153857504	153900848	+	-0.363694	-0.0942055
METTL12	ENSG00000214756	chr11	62432781	62435968	+	-0.362978	0.297134
CSF2RA	ENSG00000198223	chrX	1387693	1429274	+	-0.362814	-0.0470229
OSGEPL1	ENSG00000128694	chr2	190611386	190627953	-	-0.362507	0.608016
TMEM5	ENSG00000118600	chr12	64173583	64203338	-	-0.362283	0.000715936
VEGFA	ENSG00000112715	chr6	43737921	43754224	+	-0.3622	0.042377
C4orf32	ENSG00000174749	chr4	113066553	113116412	+	-0.362182	0.0145656
LIN7C	ENSG00000148943	chr11	27516123	27528320	+	-0.362116	0.0981896
CDC42BPA	ENSG00000143776	chr1	227177566	227506175	+	-0.36211	0.364702
JAZF1	ENSG00000153814	chr7	27870192	28220362	+	-0.361868	0.0107593
C15orf40	ENSG00000169609	chr15	83657193	83680393	+	-0.361693	0.058634
GDPD1	ENSG00000153982	chr17	57297828	57353328	-	-0.361629	-0.0628427
ARL4A	ENSG00000122644	chr7	12726481	12730559	-	-0.361439	-0.155133
FOPNL	ENSG00000133393	chr16	15959577	15982482	+	-0.360898	-0.123665
TCHP	ENSG00000139437	chr12	110338069	110421646	-	-0.360823	-0.132684
IFT52	ENSG00000101052	chr20	42219571	42275936	-	-0.36073	-0.150067
SARS	ENSG00000031698	chr1	109756540	109780791	+	-0.360585	0.0233571
DPYD	ENSG00000188641	chr1	97543299	98386605	-	-0.36015	0.527191
TAF8	ENSG00000137413	chr6	42018251	42055199	+	-0.360131	0.023869
GTF2H2	ENSG00000145736	chr5	70330784	70363516	+	-0.360072	-0.0969913
SDAD1	ENSG00000198301	chr4	76862103	76912115	-	-0.360006	0.212765
STK36	ENSG00000163482	chr2	219536749	219567439	-	-0.359916	-0.0910732
UBA3	ENSG00000144744	chr3	69103881	69129559	-	-0.359797	-0.132596
IFIT3	ENSG00000119917	chr10	91087651	91100728	-	-0.359672	-0.0716657
POLG	ENSG00000140521	chr15	89859534	89878092	+	-0.359537	0.188324
FGFR1OP	ENSG00000213066	chr6	167412670	167466201	+	-0.359337	0.255062
KLHL24	ENSG00000114796	chr3	183353356	183402265	+	-0.359296	0.197405
CNTLN	ENSG00000044459	chr9	17134980	17503921	+	-0.359277	0.158071
SNAPC4	ENSG00000165684	chr9	139270029	139293249	-	-0.358913	0.107768
DARS	ENSG00000115866	chr2	136664247	136743670	+	-0.358616	0.158455
RELT	ENSG00000054967	chr11	73087309	73108519	+	-0.358574	-0.0602979
MKS1	ENSG00000011143	chr17	56282803	56296966	-	-0.358492	0.18075
MORC2	ENSG00000133422	chr22	31321117	31364284	-	-0.358288	-0.071412
ZNF507	ENSG00000168813	chr19	32836500	32878573	+	-0.358156	0.114536
DUSP19	ENSG00000162999	chr2	183943287	183964733	-	-0.358011	0.0493771
RBM33	ENSG00000184863	chr7	155437145	155574179	-	-0.357926	-0.018947
CASP10	ENSG00000003400	chr2	202047604	202094129	-	-0.357833	0.0429875
FRA10AC1	ENSG00000148690	chr10	95427640	95462329	-	-0.357753	0.19931
PLEKHA1	ENSG00000107679	chr10	124134212	124191867	+	-0.357623	0.149549
PIGW	ENSG00000184886	chr17	34890847	34895159	-	-0.357492	-0.0149826
COG3	ENSG00000136152	chr13	46039060	46110765	-	-0.35729	-0.0123655
DOHH	ENSG00000129932	chr19	3490819	3500938	-	-0.357046	-0.048635
ARHGEF35	ENSG00000213214	chr7	143883176	143991230	-	-0.357016	-0.0954347
TRMT61A	ENSG00000166166	chr14	103995521	104003410	-	-0.356632	-0.121557
KLHL17	ENSG00000187961	chr1	895967	901095	+	-0.356563	0.0755704
RFWD3	ENSG00000168411	chr16	74655292	74700779	+	-0.356339	0.197251
INTS2	ENSG00000108506	chr17	59942731	60005377	-	-0.355783	0.266222
SENP5	ENSG00000119231	chr3	196594727	196661585	-	-0.355627	0.00538496
FRRS1	ENSG00000156869	chr1	100174259	100232187	+	-0.355521	0.119896
NDUFAF1	ENSG00000137806	chr15	41679551	41694717	-	-0.355515	-0.0437879
CPSF6	ENSG00000111605	chr12	69633317	69668138	+	-0.355367	-0.0573083
ADAM22	ENSG00000008277	chr7	87563458	87832204	+	-0.355329	0.096724
SALL4	ENSG00000101115	chr20	50400581	50419059	+	-0.355296	0.521864
ZNF561	ENSG00000171469	chr19	9715356	9732075	+	-0.355112	-0.0765695
SMAD7	ENSG00000101665	chr18	46446223	46477081	+	-0.354972	-0.0897348
RNF146	ENSG00000118518	chr6	127587755	127609712	-	-0.35437	0.0120342
ZNF304	ENSG00000131845	chr19	57862675	57871266	+	-0.354187	-0.00566305
MTFR2	ENSG00000146410	chr6	136552162	136571473	-	-0.354102	-0.172805
NAPG	ENSG00000134265	chr18	10525902	10552758	-	-0.354085	0.36847
POP1	ENSG00000104356	chr8	99129525	99172062	-	-0.354007	0.0586785
KIAA0907	ENSG00000132680	chr1	155882834	155904191	-	-0.35395	-0.0462318
CEP250	ENSG00000126001	chr20	34042985	34099804	-	-0.353868	0.253833
CDC7	ENSG00000097046	chr1	91966408	91991321	+	-0.353837	-0.0705149
FNDC3A	ENSG00000102531	chr13	49550048	49783915	-	-0.353818	0.204033
CLOCK	ENSG00000134852	chr4	56294070	56413305	-	-0.353758	-0.0308751
DCP2	ENSG00000172795	chr5	112312399	112356667	+	-0.353634	0.0408867
ZKSCAN8	ENSG00000198315	chr6	28109688	28127250	-	-0.35238	0.245102
CCDC174	ENSG00000154781	chr3	14693271	14714166	-	-0.352254	0.039175
[truncated: 4,632 more rows]

## Sheet: protein coding PCA ENSEMBL NONC
Gene name	Gene symbol	chr	start	stop	Column1	PC1	PC2	comment
[truncated: 7,078 more rows]

[truncated: 4 more sheets: lincRNA-like coding genes >1TSS, lincRNA-like coding genes 1TSS, linc.-like cod. ENS. NON. >1TSS, linc.-like cod. ENS. NON. 1TSS]
